# Supplementary material for: N 3-[(E)-Morpholin-4-yl­methyl­idene]-1-phenyl-1H-1,2,4-triazole-3,5-diamine monohydrate
Source: Acta Crystallogr Sect E Struct Rep Online. 2010 Nov 20;66(Pt 12):o3247–8. doi: 10.1107/S160053681004729X (PMC3011646; doi:10.1107/S160053681004729X)
Supplement: Supplementary file 1 [file e-66-o3247-sup1.cif]

##############################################################################
###                                                                        ###
###        Electronic paper (Acta Crystallographica Section E)             ###
###                                                                        ###
##############################################################################
#                                                                            #
# This CIF contains the data in a paper accepted for publication in Acta     #
# Crystallographica Section E. It conforms to the requirements of Notes      #
# for Authors for Section E, and has been peer reviewed under the auspices   #
# of the IUCr Commission on Journals.                                        #
#                                                                            #
# Full details of the Crystallographic Information File format               #
# are given in the paper "The Crystallographic Information File (CIF):       #
# a New Standard Archive File for Crystallography" by S. R. Hall, F. H.      #
# Allen and I. D. Brown [Acta Cryst. (1991), A47, 655-685].                  #
#                                                                            #
# The current version of the core CIF dictionary is obtainable from          #
# ftp://ftp.iucr.org/pub/cif_core.dic. The current version number is 2.4.    #
#                                                                            #
# Software is freely available for graphical display of the structure(s) in  #
# this CIF.  For information consult the CIF home page http://www.iucr.org/  #
# cif/home.html                                                              #
#                                                                            #
# This file may be used for bona fide research purposes within the           #
# scientific community so long as proper attribution is given to the journal # 
# article from which it was obtained.                                        #
#                                                                            #
##############################################################################
                                             
data_I
_audit_creation_method     SHELXL-97
_chemical_name_systematic
;
<i>N</i>^3^-[(<i>E</i>)-Morpholin-4-ylmethylidene]-1-phenyl-1<i>H</i>-1,2,4-
triazole-3,5-diamine monohydrate
;
_chemical_name_common     ?
_chemical_formula_moiety     'C13 H16 N6 O, H2 O'
_chemical_formula_sum     'C13 H18 N6 O2'
_chemical_formula_iupac     'C13 H16 N6 O, H2 O'
_chemical_formula_weight     290.33
_chemical_melting_point     208
_symmetry_cell_setting     triclinic
_symmetry_space_group_name_H-M     'P -1'
_symmetry_space_group_name_Hall     '-P 1'
loop_
    _symmetry_equiv_pos_as_xyz
    'x, y, z'
    '-x, -y, -z'
_cell_length_a     8.7886(7)
_cell_length_b     9.0100(7)
_cell_length_c     9.4373(7)
_cell_angle_alpha     99.9380(10)
_cell_angle_beta     105.9330(10)
_cell_angle_gamma     95.3310(10)
_cell_volume     700.00(9)
_cell_formula_units_Z     2
_cell_measurement_reflns_used     334
_cell_measurement_theta_min     3
_cell_measurement_theta_max     26
_cell_measurement_temperature     100(2)
_exptl_crystal_description     plate
_exptl_crystal_colour     colourless
_exptl_crystal_size_max     0.55
_exptl_crystal_size_mid     0.30
_exptl_crystal_size_min     0.25
_exptl_crystal_density_diffrn     1.377
_exptl_crystal_density_meas     ?
_exptl_crystal_density_method     'not measured'
_exptl_crystal_F_000     308
_exptl_absorpt_coefficient_mu     0.098
_exptl_absorpt_correction_type     multi-scan
_exptl_absorpt_process_details     '(SADABS; Bruker, 2004)'
_exptl_absorpt_correction_T_min     0.948
_exptl_absorpt_correction_T_max     0.976
_exptl_special_details
;
;
_diffrn_ambient_temperature     100(2)
_diffrn_radiation_type     MoK\a
_diffrn_radiation_wavelength     0.71073
_diffrn_radiation_source     'fine-focus sealed tube'
_diffrn_radiation_monochromator     graphite
_diffrn_measurement_device_type     'Bruker APEXII CCD area-detector'
_diffrn_measurement_method     'omega scans'
_diffrn_detector_area_resol_mean     ?
_diffrn_reflns_number     5231
_diffrn_reflns_av_R_equivalents     0.0152
_diffrn_reflns_av_sigmaI/netI     0.0209
_diffrn_reflns_theta_min     2.29
_diffrn_reflns_theta_max     26.00
_diffrn_reflns_theta_full     26.00
_diffrn_measured_fraction_theta_max     0.989
_diffrn_measured_fraction_theta_full     0.989
_diffrn_reflns_limit_h_min     -10
_diffrn_reflns_limit_h_max     10
_diffrn_reflns_limit_k_min     -11
_diffrn_reflns_limit_k_max     11
_diffrn_reflns_limit_l_min     -11
_diffrn_reflns_limit_l_max     11
_diffrn_standards_number     ?
_diffrn_standards_interval_count     ?
_diffrn_standards_interval_time     ?
_diffrn_standards_decay_%     ?
_refine_special_details
;
Refinement of <i>F</i>^2^ against ALL reflections. The weighted <i>R</i>-factor
<i>wR</i> and goodness of fit <i>S</i> are based on <i>F</i>^2^, conventional
<i>R</i>-factors <i>R</i> are based on <i>F</i>, with <i>F</i> set to zero for
negative <i>F</i>^2^. The threshold expression of <i>F</i>^2^ >
\s(<i>F</i>^2^) is used only for calculating <i>R</i>-factors(gt) <i>etc</i>.
and is not relevant to the choice of reflections for refinement.
<i>R</i>-factors based on <i>F</i>^2^ are statistically about twice as large
as those based on <i>F</i>, and <i>R</i>- factors based on ALL data will be
even larger.
;
_reflns_number_total     2724
_reflns_number_gt     2510
_reflns_threshold_expression     I>2\s(I)
_refine_ls_structure_factor_coef     Fsqd
_refine_ls_matrix_type     full
_refine_ls_R_factor_all     0.0362
_refine_ls_R_factor_gt     0.0337
_refine_ls_wR_factor_gt     0.0854
_refine_ls_wR_factor_ref     0.0877
_refine_ls_goodness_of_fit_ref     0.996
_refine_ls_restrained_S_all     0.996
_refine_ls_number_reflns     2724
_refine_ls_number_parameters     206
_refine_ls_number_restraints     0
_refine_ls_hydrogen_treatment     mixed
_refine_ls_weighting_scheme     calc
_refine_ls_weighting_details
         'calc w=1/[\s^2^(Fo^2^)+(0.0447P)^2^+0.3407P] where P=(Fo^2^+2Fc^2^)/3'
_atom_sites_solution_hydrogens     difmap
_atom_sites_solution_primary     direct
_atom_sites_solution_secondary     difmap
_refine_ls_shift/su_max     0.000
_refine_ls_shift/su_mean     0.000
_refine_diff_density_max     0.175
_refine_diff_density_min     -0.285
_refine_ls_extinction_method     none
_refine_ls_extinction_coef     ?
loop_
    _atom_type_symbol
    _atom_type_description
    _atom_type_scat_dispersion_real
    _atom_type_scat_dispersion_imag
    _atom_type_scat_source
    'C' 'C' 0.0033 0.0016
                         'International Tables Vol C Tables 4.2.6.8 and 6.1.1.4'
    'H' 'H' 0.0000 0.0000
                         'International Tables Vol C Tables 4.2.6.8 and 6.1.1.4'
    'N' 'N' 0.0061 0.0033
                         'International Tables Vol C Tables 4.2.6.8 and 6.1.1.4'
    'O' 'O' 0.0106 0.0060
                         'International Tables Vol C Tables 4.2.6.8 and 6.1.1.4'
_computing_data_collection     'APEX2 (Bruker, 2004)'
_computing_cell_refinement     'SAINT (Bruker, 2004)'
_computing_data_reduction     'SAINT (Bruker, 2004)'
_computing_structure_solution     'SHELXS97 (Sheldrick, 2008)'
_computing_structure_refinement     'SHELXL97 (Sheldrick, 2008)'
_computing_molecular_graphics     'ORTEP-3 (Farrugia, 1997)'
_computing_publication_material
;
SHELXTL (Sheldrick, 2008), publCIF (Westrip, 2010) and PLATON
(Spek, 2009)
;
loop_
    _atom_site_type_symbol
    _atom_site_label
    _atom_site_fract_x
    _atom_site_fract_y
    _atom_site_fract_z
    _atom_site_U_iso_or_equiv
    _atom_site_adp_type
    _atom_site_calc_flag
    _atom_site_refinement_flags
    _atom_site_occupancy
    _atom_site_disorder_assembly
    _atom_site_disorder_group
    O O1 0.71171(11) 0.75346(9) 0.92066(9) 0.0197(2) Uani d . 1 . .
    N N1 0.75642(11) 0.22365(11) 0.11933(11) 0.0140(2) Uani d . 1 . .
    N N2 0.73939(12) 0.36780(11) 0.19018(11) 0.0149(2) Uani d . 1 . .
    N N4 0.82835(11) 0.22141(11) 0.36142(11) 0.0140(2) Uani d . 1 . .
    N N5 0.83821(12) -0.00456(11) 0.19122(12) 0.0163(2) Uani d . 1 . .
    H H5A 0.7927(19) -0.0581(18) 0.0975(19) 0.025(4) Uiso d . 1 . .
    H H5B 0.8474(19) -0.0575(18) 0.2638(19) 0.027(4) Uiso d . 1 . .
    N N3 0.77750(11) 0.48235(11) 0.44096(11) 0.0146(2) Uani d . 1 . .
    N N6 0.79432(12) 0.56639(11) 0.69189(11) 0.0154(2) Uani d . 1 . .
    C C5 0.80778(13) 0.13965(13) 0.22417(12) 0.0132(2) Uani d . 1 . .
    C C3 0.78422(13) 0.35886(13) 0.33343(13) 0.0131(2) Uani d . 1 . .
    C C1 0.81153(13) 0.46393(13) 0.57891(13) 0.0139(2) Uani d . 1 . .
    H H1 0.8498 0.3750 0.6003 0.017 Uiso calc R 1 . .
    C C6 0.85744(15) 0.55214(13) 0.84809(13) 0.0179(3) Uani d . 1 . .
    H H6A 0.9620 0.6136 0.8926 0.021 Uiso calc R 1 . .
    H H6B 0.8697 0.4468 0.8515 0.021 Uiso calc R 1 . .
    C C7 0.74577(17) 0.60386(14) 0.93772(14) 0.0225(3) Uani d . 1 . .
    H H7A 0.6468 0.5329 0.9031 0.027 Uiso calc R 1 . .
    H H7B 0.7949 0.6046 1.0433 0.027 Uiso calc R 1 . .
    C C8 0.63106(14) 0.74989(14) 0.76612(13) 0.0173(2) Uani d . 1 . .
    H H8A 0.5986 0.8484 0.7557 0.021 Uiso calc R 1 . .
    H H8B 0.5356 0.6743 0.7322 0.021 Uiso calc R 1 . .
    C C9 0.73945(15) 0.71137(13) 0.66976(13) 0.0179(3) Uani d . 1 . .
    H H9A 0.6819 0.7038 0.5646 0.021 Uiso calc R 1 . .
    H H9B 0.8306 0.7912 0.6975 0.021 Uiso calc R 1 . .
    C C10 0.71449(14) 0.18521(13) -0.04071(12) 0.0141(2) Uani d . 1 . .
    C C11 0.56426(14) 0.20692(14) -0.12420(13) 0.0179(3) Uani d . 1 . .
    H H11 0.4903 0.2391 -0.0761 0.021 Uiso calc R 1 . .
    C C12 0.52581(15) 0.18009(14) -0.27987(14) 0.0206(3) Uani d . 1 . .
    H H12 0.4252 0.1937 -0.3365 0.025 Uiso calc R 1 . .
    C C13 0.63660(15) 0.13300(14) -0.35193(13) 0.0188(3) Uani d . 1 . .
    H H13 0.6114 0.1180 -0.4562 0.023 Uiso calc R 1 . .
    C C14 0.78489(14) 0.10853(13) -0.26786(13) 0.0167(2) Uani d . 1 . .
    H H14 0.8581 0.0749 -0.3162 0.020 Uiso calc R 1 . .
    C C15 0.82470(14) 0.13401(13) -0.11178(13) 0.0154(2) Uani d . 1 . .
    H H15 0.9239 0.1170 -0.0555 0.019 Uiso calc R 1 . .
    O O2 0.88944(11) 0.77890(11) 0.38883(10) 0.0217(2) Uani d . 1 . .
    H H2A 0.840(2) 0.688(2) 0.389(2) 0.041(5) Uiso d . 1 . .
    H H2B 0.979(2) 0.788(2) 0.467(2) 0.048(5) Uiso d . 1 . .
loop_
    _atom_site_aniso_label
    _atom_site_aniso_U_11
    _atom_site_aniso_U_22
    _atom_site_aniso_U_33
    _atom_site_aniso_U_12
    _atom_site_aniso_U_13
    _atom_site_aniso_U_23
    O1 0.0301(5) 0.0169(4) 0.0141(4) 0.0069(4) 0.0092(4) 0.0025(3)
    N1 0.0184(5) 0.0133(5) 0.0105(5) 0.0043(4) 0.0048(4) 0.0016(4)
    N2 0.0192(5) 0.0134(5) 0.0131(5) 0.0043(4) 0.0063(4) 0.0015(4)
    N4 0.0147(5) 0.0149(5) 0.0122(5) 0.0028(4) 0.0039(4) 0.0027(4)
    N5 0.0218(5) 0.0148(5) 0.0120(5) 0.0049(4) 0.0037(4) 0.0027(4)
    N3 0.0166(5) 0.0150(5) 0.0128(5) 0.0035(4) 0.0055(4) 0.0018(4)
    N6 0.0205(5) 0.0156(5) 0.0114(5) 0.0062(4) 0.0052(4) 0.0034(4)
    C5 0.0108(5) 0.0158(5) 0.0132(5) 0.0012(4) 0.0037(4) 0.0036(4)
    C3 0.0117(5) 0.0147(5) 0.0135(5) 0.0018(4) 0.0047(4) 0.0029(4)
    C1 0.0140(5) 0.0134(5) 0.0147(5) 0.0023(4) 0.0047(4) 0.0025(4)
    C6 0.0241(6) 0.0168(6) 0.0121(6) 0.0059(5) 0.0032(5) 0.0037(4)
    C7 0.0373(7) 0.0187(6) 0.0164(6) 0.0082(5) 0.0133(5) 0.0061(5)
    C8 0.0177(6) 0.0177(6) 0.0163(6) 0.0041(4) 0.0054(5) 0.0021(4)
    C9 0.0252(6) 0.0171(6) 0.0146(6) 0.0087(5) 0.0082(5) 0.0053(4)
    C10 0.0181(6) 0.0128(5) 0.0112(5) 0.0011(4) 0.0044(4) 0.0029(4)
    C11 0.0161(6) 0.0215(6) 0.0172(6) 0.0039(5) 0.0064(5) 0.0039(5)
    C12 0.0176(6) 0.0266(6) 0.0160(6) 0.0031(5) 0.0014(5) 0.0060(5)
    C13 0.0243(6) 0.0190(6) 0.0113(5) -0.0017(5) 0.0043(5) 0.0025(4)
    C14 0.0211(6) 0.0143(5) 0.0164(6) 0.0012(4) 0.0099(5) 0.0016(4)
    C15 0.0161(5) 0.0136(5) 0.0168(6) 0.0024(4) 0.0047(4) 0.0036(4)
    O2 0.0204(5) 0.0227(5) 0.0224(5) 0.0028(4) 0.0027(4) 0.0121(4)
_geom_special_details
;
All e.s.d.'s (except the e.s.d. in the dihedral angle between two l.s. planes)
are estimated using the full covariance matrix. The cell e.s.d.'s are taken
into account individually in the estimation of e.s.d.'s in distances, angles
and torsion angles; correlations between e.s.d.'s in cell parameters are only
used when they are defined by crystal symmetry. An approximate (isotropic)
treatment of cell e.s.d.'s is used for estimating e.s.d.'s involving l.s.
planes.
;
loop_
    _geom_bond_atom_site_label_1
    _geom_bond_atom_site_label_2
    _geom_bond_site_symmetry_2
    _geom_bond_distance
    _geom_bond_publ_flag
    O1 C8 . 1.4292(14) ?
    O1 C7 . 1.4338(15) ?
    N1 C5 . 1.3536(15) ?
    N1 N2 . 1.3956(13) ?
    N1 C10 . 1.4238(14) ?
    N2 C3 . 1.3193(15) ?
    N4 C5 . 1.3305(15) ?
    N4 C3 . 1.3783(15) ?
    N5 C5 . 1.3517(15) ?
    N5 H5A . 0.893(17) ?
    N5 H5B . 0.890(17) ?
    N3 C1 . 1.2968(15) ?
    N3 C3 . 1.3880(15) ?
    N6 C1 . 1.3367(15) ?
    N6 C6 . 1.4584(14) ?
    N6 C9 . 1.4623(15) ?
    C1 H1 . 0.9300 ?
    C6 C7 . 1.5167(17) ?
    C6 H6A . 0.9700 ?
    C6 H6B . 0.9700 ?
    C7 H7A . 0.9700 ?
    C7 H7B . 0.9700 ?
    C8 C9 . 1.5109(16) ?
    C8 H8A . 0.9700 ?
    C8 H8B . 0.9700 ?
    C9 H9A . 0.9700 ?
    C9 H9B . 0.9700 ?
    C10 C11 . 1.3900(16) ?
    C10 C15 . 1.3906(16) ?
    C11 C12 . 1.3858(17) ?
    C11 H11 . 0.9300 ?
    C12 C13 . 1.3897(18) ?
    C12 H12 . 0.9300 ?
    C13 C14 . 1.3866(17) ?
    C13 H13 . 0.9300 ?
    C14 C15 . 1.3893(16) ?
    C14 H14 . 0.9300 ?
    C15 H15 . 0.9300 ?
    O2 H2A . 0.89(2) ?
    O2 H2B . 0.91(2) ?
loop_
    _geom_angle_atom_site_label_1
    _geom_angle_atom_site_label_2
    _geom_angle_atom_site_label_3
    _geom_angle_site_symmetry_1
    _geom_angle_site_symmetry_3
    _geom_angle
    _geom_angle_publ_flag
    C8 O1 C7 . . 109.34(9) ?
    C5 N1 N2 . . 109.50(9) ?
    C5 N1 C10 . . 130.86(10) ?
    N2 N1 C10 . . 119.58(9) ?
    C3 N2 N1 . . 101.95(9) ?
    C5 N4 C3 . . 103.04(9) ?
    C5 N5 H5A . . 117.9(10) ?
    C5 N5 H5B . . 116.4(10) ?
    H5A N5 H5B . . 115.6(14) ?
    C1 N3 C3 . . 116.52(10) ?
    C1 N6 C6 . . 121.12(10) ?
    C1 N6 C9 . . 122.19(10) ?
    C6 N6 C9 . . 115.74(9) ?
    N4 C5 N5 . . 126.03(10) ?
    N4 C5 N1 . . 110.18(10) ?
    N5 C5 N1 . . 123.76(10) ?
    N2 C3 N4 . . 115.33(10) ?
    N2 C3 N3 . . 118.89(10) ?
    N4 C3 N3 . . 125.73(10) ?
    N3 C1 N6 . . 123.28(11) ?
    N3 C1 H1 . . 118.4 ?
    N6 C1 H1 . . 118.4 ?
    N6 C6 C7 . . 110.52(10) ?
    N6 C6 H6A . . 109.5 ?
    C7 C6 H6A . . 109.5 ?
    N6 C6 H6B . . 109.5 ?
    C7 C6 H6B . . 109.5 ?
    H6A C6 H6B . . 108.1 ?
    O1 C7 C6 . . 110.56(10) ?
    O1 C7 H7A . . 109.5 ?
    C6 C7 H7A . . 109.5 ?
    O1 C7 H7B . . 109.5 ?
    C6 C7 H7B . . 109.5 ?
    H7A C7 H7B . . 108.1 ?
    O1 C8 C9 . . 110.45(9) ?
    O1 C8 H8A . . 109.6 ?
    C9 C8 H8A . . 109.6 ?
    O1 C8 H8B . . 109.6 ?
    C9 C8 H8B . . 109.6 ?
    H8A C8 H8B . . 108.1 ?
    N6 C9 C8 . . 109.22(9) ?
    N6 C9 H9A . . 109.8 ?
    C8 C9 H9A . . 109.8 ?
    N6 C9 H9B . . 109.8 ?
    C8 C9 H9B . . 109.8 ?
    H9A C9 H9B . . 108.3 ?
    C11 C10 C15 . . 120.75(10) ?
    C11 C10 N1 . . 118.68(10) ?
    C15 C10 N1 . . 120.49(10) ?
    C12 C11 C10 . . 119.35(11) ?
    C12 C11 H11 . . 120.3 ?
    C10 C11 H11 . . 120.3 ?
    C11 C12 C13 . . 120.41(11) ?
    C11 C12 H12 . . 119.8 ?
    C13 C12 H12 . . 119.8 ?
    C14 C13 C12 . . 119.80(11) ?
    C14 C13 H13 . . 120.1 ?
    C12 C13 H13 . . 120.1 ?
    C13 C14 C15 . . 120.40(11) ?
    C13 C14 H14 . . 119.8 ?
    C15 C14 H14 . . 119.8 ?
    C14 C15 C10 . . 119.25(11) ?
    C14 C15 H15 . . 120.4 ?
    C10 C15 H15 . . 120.4 ?
    H2A O2 H2B . . 101.2(16) ?
loop_
    _geom_torsion_atom_site_label_1
    _geom_torsion_atom_site_label_2
    _geom_torsion_atom_site_label_3
    _geom_torsion_atom_site_label_4
    _geom_torsion_site_symmetry_1
    _geom_torsion_site_symmetry_2
    _geom_torsion_site_symmetry_3
    _geom_torsion_site_symmetry_4
    _geom_torsion
    _geom_torsion_publ_flag
    C5 N1 N2 C3 . . . . 0.70(11) ?
    C10 N1 N2 C3 . . . . 178.22(9) ?
    C3 N4 C5 N5 . . . . 178.66(11) ?
    C3 N4 C5 N1 . . . . 0.87(12) ?
    N2 N1 C5 N4 . . . . -1.03(12) ?
    C10 N1 C5 N4 . . . . -178.18(10) ?
    N2 N1 C5 N5 . . . . -178.89(10) ?
    C10 N1 C5 N5 . . . . 3.96(19) ?
    N1 N2 C3 N4 . . . . -0.16(12) ?
    N1 N2 C3 N3 . . . . -177.65(9) ?
    C5 N4 C3 N2 . . . . -0.43(12) ?
    C5 N4 C3 N3 . . . . 176.86(10) ?
    C1 N3 C3 N2 . . . . 175.10(10) ?
    C1 N3 C3 N4 . . . . -2.11(16) ?
    C3 N3 C1 N6 . . . . -172.89(10) ?
    C6 N6 C1 N3 . . . . -170.20(11) ?
    C9 N6 C1 N3 . . . . -1.83(17) ?
    C1 N6 C6 C7 . . . . -143.44(11) ?
    C9 N6 C6 C7 . . . . 47.47(14) ?
    C8 O1 C7 C6 . . . . 62.51(13) ?
    N6 C6 C7 O1 . . . . -52.83(13) ?
    C7 O1 C8 C9 . . . . -64.75(12) ?
    C1 N6 C9 C8 . . . . 142.14(11) ?
    C6 N6 C9 C8 . . . . -48.90(13) ?
    O1 C8 C9 N6 . . . . 56.40(13) ?
    C5 N1 C10 C11 . . . . 124.87(13) ?
    N2 N1 C10 C11 . . . . -52.04(14) ?
    C5 N1 C10 C15 . . . . -58.21(16) ?
    N2 N1 C10 C15 . . . . 124.87(11) ?
    C15 C10 C11 C12 . . . . -1.36(18) ?
    N1 C10 C11 C12 . . . . 175.55(10) ?
    C10 C11 C12 C13 . . . . -0.46(18) ?
    C11 C12 C13 C14 . . . . 1.84(18) ?
    C12 C13 C14 C15 . . . . -1.42(18) ?
    C13 C14 C15 C10 . . . . -0.37(17) ?
    C11 C10 C15 C14 . . . . 1.77(17) ?
    N1 C10 C15 C14 . . . . -175.08(10) ?
loop_
    _geom_hbond_atom_site_label_D
    _geom_hbond_atom_site_label_H
    _geom_hbond_atom_site_label_A
    _geom_hbond_site_symmetry_A
    _geom_hbond_distance_DH
    _geom_hbond_distance_HA
    _geom_hbond_distance_DA
    _geom_hbond_angle_DHA
    N5 H5A O1 1_544 0.89(2) 2.08(2) 2.929(2) 159.0(10)
    N5 H5B O2 1_545 0.89(2) 2.04(2) 2.906(2) 164.0(10)
    O2 H2A N3 1_555 0.89(2) 2.07(2) 2.929(2) 164.0(10)
    O2 H2B N4 2_766 0.91(2) 2.01(2) 2.916(2) 172.0(10)
data_global
_journal_date_recd_electronic     2010-11-13
_journal_date_accepted     2010-11-15
_journal_name_full     'Acta Crystallographica, Section E'
_journal_year     2010
_journal_volume     66
_journal_issue     12
_journal_page_first     o3247
_journal_page_last     o3248
_journal_paper_category     QO
_journal_coeditor_code     CV2798
_publ_contact_author_name     'V. M. Chernyshev'
_publ_contact_author_address
;
South-Russia State Technical University, 346428 Novocherkassk, Russian
 Federation
;
_publ_contact_author_email     'chern13@yandex.ru'
_publ_contact_author_fax     ?
_publ_contact_author_phone     ?
_publ_section_title
;\
<i>N</i>^3^-[(<i>E</i>)-Morpholin-4-ylmethylidene]-1-phenyl-1<i>H</i>-1,2,4-\
triazole-3,5-diamine monohydrate
;
loop_
    _publ_author_name
    _publ_author_footnote
    _publ_author_address
    'Chernyshev, V. M.' ?
;
South-Russia State Technical University, 346428 Novocherkassk,
Russian Federation
;
    'Astakhov, A. V.' .
;
South-Russia State Technical University, 346428 Novocherkassk,
Russian Federation
;
    'Ivanov, V. V.' .
;
South-Russia State Technical University, 346428 Novocherkassk,
Russian Federation
;
    'Starikova, Z. A.' .
;
A. N. Nesmeyanov Institute of Organoelement Compounds, 119991 Moscow,
Russian Federation
;
