# Supplementary material for: N 3-[(E)-Morpholin-4-yl­methyl­idene]-1-phenyl-1H-1,2,4-triazole-3,5-diamine monohydrate
Source: Acta Crystallogr Sect E Struct Rep Online. 2010 Nov 20;66(Pt 12):o3247–8. doi: 10.1107/S160053681004729X (PMC3011646; doi:10.1107/S160053681004729X)
Supplement: Supplementary file 2 [file e-66-o3247-Isup2.hkl]

# 
# h,k,l, Fc-squared, Fo-squared, sigma(Fo-squared) and status flag 
# 
data_I
_shelx_title ' p-1 in P-1' 
_shelx_refln_list_code          4 
_shelx_F_calc_maximum       94.92 
_exptl_crystal_F_000       308.00 
_reflns_d_resolution_high  0.8107 
 
loop_ 
 _symmetry_equiv_pos_as_xyz 
 'x, y, z' 
 '-x, -y, -z' 
 
_cell_length_a     8.7886 
_cell_length_b     9.0100 
_cell_length_c     9.4373 
_cell_angle_alpha  99.938 
_cell_angle_beta  105.933 
_cell_angle_gamma  95.331 
 
_shelx_F_squared_multiplier     1.000 
 
loop_ 
 _refln_index_h 
 _refln_index_k 
 _refln_index_l 
 _refln_F_squared_calc 
 _refln_F_squared_meas 
 _refln_F_squared_sigma 
 _refln_observed_status 
   1   0   0      223.39      217.52      3.59 o 
   3   0   0     3597.52     3351.99     36.25 o 
   4   0   0      320.17      337.95      5.81 o 
   5   0   0      383.71      410.18      4.50 o 
   6   0   0        0.07        0.33      0.13 o 
   7   0   0        8.04        9.36      0.60 o 
   8   0   0        1.29        1.09      0.38 o 
   9   0   0        7.16       10.44      0.76 o 
  10   0   0        0.00        0.04      0.41 o 
 -10   1   0        4.38        5.46      0.62 o 
  -9   1   0        8.02        6.82      0.60 o 
  -8   1   0        2.82        2.50      0.44 o 
  -7   1   0       57.53       61.66      1.40 o 
  -6   1   0        0.01        0.08      0.22 o 
  -5   1   0      145.36      154.53      2.74 o 
  -4   1   0      167.92      176.76      2.06 o 
  -3   1   0      332.02      332.59      5.51 o 
  -2   1   0      479.11      478.59      5.03 o 
  -1   1   0     1378.73     1242.81     13.17 o 
   0   1   0       96.45       95.85      1.36 o 
   1   1   0      173.95      194.26      2.10 o 
   2   1   0     1205.67     1142.75     18.28 o 
   3   1   0      218.18      217.50      2.91 o 
   4   1   0     2567.93     2528.69     26.39 o 
   5   1   0       15.29       17.16      0.39 o 
   6   1   0      401.28      392.73      4.42 o 
   7   1   0      259.43      252.28      4.01 o 
   8   1   0       39.71       37.81      3.45 o 
   9   1   0       63.19       62.15      1.70 o 
  10   1   0       10.48       10.60      0.83 o 
 -10   2   0       50.54       56.56      1.66 o 
  -9   2   0        8.99        7.16      0.62 o 
  -8   2   0       33.32       36.72      1.13 o 
  -7   2   0      323.97      308.03      4.59 o 
  -6   2   0       49.30       52.79      0.97 o 
  -5   2   0      525.87      495.47      5.40 o 
  -4   2   0       84.79       96.26      1.27 o 
  -3   2   0      341.15      314.34      3.45 o 
  -2   2   0       11.85        9.20      0.34 o 
  -1   2   0      234.68      244.79      3.29 o 
   0   2   0     2054.56     1902.24     34.21 o 
   1   2   0     5213.19     4346.87    163.21 o 
   2   2   0        5.41        5.39      0.21 o 
   3   2   0      565.92      555.39      5.93 o 
   4   2   0      379.90      386.46      4.29 o 
   5   2   0      276.77      289.37      3.38 o 
   6   2   0      184.69      179.83      2.29 o 
   7   2   0        0.75        0.25      0.32 o 
   8   2   0       22.38       25.85      1.04 o 
   9   2   0        8.48        8.97      0.76 o 
 -10   3   0        4.24        3.88      0.60 o 
  -9   3   0        0.25        0.42      0.39 o 
  -8   3   0      112.81      112.04      2.68 o 
  -7   3   0      119.14      115.93      1.63 o 
  -6   3   0       74.08       77.09      1.21 o 
  -5   3   0       15.53       20.94      0.51 o 
  -4   3   0       70.13       76.72      1.28 o 
  -3   3   0      327.96      352.17      3.89 o 
  -2   3   0       84.93      110.93      2.11 o 
  -1   3   0      319.48      312.90      6.04 o 
   0   3   0     2507.42     2468.82     79.11 o 
   1   3   0      681.12      642.73      8.27 o 
   2   3   0        3.23        1.19      0.43 o 
   3   3   0      242.02      243.28      2.82 o 
   4   3   0      228.97      234.21      2.81 o 
   5   3   0      140.24      146.16      1.95 o 
   6   3   0        3.75        3.15      0.29 o 
   7   3   0        0.26        0.35      0.32 o 
   8   3   0        4.89        3.74      0.55 o 
   9   3   0       11.81       11.51      0.87 o 
 -10   4   0      106.85      121.25      2.62 o 
  -9   4   0        3.05        3.42      0.50 o 
  -8   4   0       32.94       32.96      2.40 o 
  -7   4   0      309.37      313.64      3.75 o 
  -6   4   0        4.59        3.92      0.29 o 
  -5   4   0        2.31        2.94      0.41 o 
  -4   4   0      285.69      288.43      3.40 o 
  -3   4   0       95.84       95.98      1.77 o 
  -2   4   0      174.00      190.60      2.81 o 
  -1   4   0      197.77      207.53      3.02 o 
   0   4   0      229.46      227.04      3.25 o 
   1   4   0       37.83       38.68      0.88 o 
   2   4   0      105.52      110.81      1.83 o 
   3   4   0       13.24       13.27      0.50 o 
   4   4   0        4.53        4.49      0.28 o 
   5   4   0      200.24      212.99      3.47 o 
   6   4   0       13.42       15.33      1.02 o 
   7   4   0        1.91        3.31      0.81 o 
   8   4   0        2.39        3.37      0.60 o 
   9   4   0        0.92        1.63      0.67 o 
  -9   5   0        0.42        0.02      0.72 o 
  -8   5   0        0.58        1.10      0.39 o 
  -7   5   0      115.59      115.50      1.75 o 
  -6   5   0       16.26       16.02      0.55 o 
  -5   5   0      175.76      171.10      2.23 o 
  -4   5   0       13.18       11.91      0.62 o 
  -3   5   0      202.67      241.24      2.88 o 
  -2   5   0        0.02        0.86      0.27 o 
  -1   5   0     1306.52     1388.06     17.69 o 
   0   5   0      604.27      643.31      8.50 o 
   1   5   0      987.67      965.63     12.50 o 
   2   5   0        0.00        0.10      0.20 o 
   3   5   0       18.02       16.82      0.96 o 
   4   5   0        0.01        0.48      0.34 o 
   5   5   0       18.22       17.41      0.67 o 
   6   5   0        2.86        2.64      0.37 o 
   7   5   0      115.49      110.98      3.35 o 
   8   5   0        4.23        2.88      0.77 o 
  -9   6   0       63.63       69.27      1.79 o 
  -8   6   0      122.73      120.05      2.37 o 
  -7   6   0       12.56       12.60      0.57 o 
  -6   6   0      271.78      278.30      3.43 o 
  -5   6   0       84.42       83.46      1.36 o 
  -4   6   0        0.97        1.16      0.30 o 
  -3   6   0        0.16        0.91      0.51 o 
  -2   6   0      229.50      233.69      3.56 o 
  -1   6   0       26.78       31.99      0.91 o 
   0   6   0       28.61       27.04      0.85 o 
   1   6   0        0.00        0.00      0.20 o 
   2   6   0        5.41        6.57      0.47 o 
   3   6   0      173.55      170.36      2.84 o 
   4   6   0       10.38       10.79      0.61 o 
   5   6   0      164.81      158.31      2.77 o 
   6   6   0       26.46       27.49      0.97 o 
   7   6   0       11.06        9.01      1.05 o 
  -8   7   0       11.57       12.27      1.05 o 
  -7   7   0        2.71        2.45      0.35 o 
  -6   7   0      338.48      355.60      4.29 o 
  -5   7   0        0.20        0.41      0.25 o 
  -4   7   0      225.82      234.18      5.21 o 
  -3   7   0        0.65        0.92      0.21 o 
  -2   7   0       82.27       76.84      1.66 o 
  -1   7   0       17.58       21.62      0.81 o 
   0   7   0       19.15       16.26      0.75 o 
   1   7   0       38.67       39.44      1.15 o 
   2   7   0       69.53       68.95      1.56 o 
   3   7   0        7.38        8.94      0.57 o 
   4   7   0        5.08        5.97      0.50 o 
   5   7   0       88.18       91.27      1.99 o 
   6   7   0       36.56       38.47      1.24 o 
  -8   8   0        3.46        5.46      0.86 o 
  -7   8   0       59.91       65.46      1.73 o 
  -6   8   0       61.26       59.77      2.11 o 
  -5   8   0      377.76      358.36      6.13 o 
  -4   8   0      107.00      107.95      2.20 o 
  -3   8   0      228.07      210.65      3.49 o 
  -2   8   0      181.96      171.74      3.01 o 
  -1   8   0      336.13      322.74      4.95 o 
   0   8   0      219.99      202.63      3.42 o 
   1   8   0      161.08      163.08      2.95 o 
   2   8   0      207.47      201.06      3.46 o 
   3   8   0      226.08      222.26      3.88 o 
   4   8   0       65.72       66.29      1.69 o 
   5   8   0        4.44        5.37      0.77 o 
  -7   9   0        0.05       -0.09      0.43 o 
  -6   9   0       40.11       40.96      1.35 o 
  -5   9   0       38.00       34.36      1.49 o 
  -4   9   0        0.36       -0.34      0.34 o 
  -3   9   0        5.86        5.70      0.62 o 
  -2   9   0      221.66      207.90      3.59 o 
  -1   9   0        7.14        5.04      0.54 o 
   0   9   0      189.84      186.14      3.32 o 
   1   9   0      323.23      312.15      5.51 o 
   2   9   0       30.22       31.47      1.58 o 
   3   9   0      408.29      402.53      7.14 o 
   4   9   0      276.40      287.05      4.74 o 
  -5  10   0        0.01        0.58      0.41 o 
  -4  10   0       48.78       46.59      1.45 o 
  -3  10   0        4.96        5.22      0.64 o 
  -2  10   0       25.80       28.61      1.15 o 
  -1  10   0        1.09        2.58      0.81 o 
   0  10   0        5.87        6.17      0.61 o 
   1  10   0        6.71        7.53      0.68 o 
   2  10   0        0.14        0.14      0.41 o 
   1 -11   1        0.23        0.77      0.41 o 
   2 -11   1        7.05        9.29      0.71 o 
  -3 -10   1       94.06       98.35      2.27 o 
  -2 -10   1       35.54       34.19      1.25 o 
  -1 -10   1        0.85        0.34      0.34 o 
   0 -10   1        2.15        2.41      0.53 o 
   1 -10   1       21.97       21.78      0.94 o 
   2 -10   1        4.55        2.82      0.50 o 
   3 -10   1        5.08        5.54      0.62 o 
   4 -10   1       89.91       93.23      2.09 o 
   5 -10   1       71.95       82.13      3.11 o 
  -5  -9   1        0.92        0.93      0.44 o 
  -4  -9   1       12.42       13.69      0.81 o 
  -3  -9   1        4.25        5.18      0.54 o 
  -2  -9   1        0.04       -0.16      0.30 o 
  -1  -9   1      238.22      236.89      3.89 o 
   0  -9   1       41.73       38.81      1.21 o 
   1  -9   1       22.49       18.44      0.85 o 
   2  -9   1        6.43        8.24      0.64 o 
   3  -9   1        9.27        6.59      0.57 o 
   4  -9   1       74.95       88.97      1.95 o 
   5  -9   1        7.70        9.19      1.10 o 
   6  -9   1       91.54      104.36      2.23 o 
   7  -9   1        0.49        0.90      0.77 o 
  -6  -8   1       44.39       39.10      1.32 o 
  -5  -8   1       78.15       77.58      1.83 o 
  -4  -8   1       24.06       22.83      1.01 o 
  -3  -8   1        0.95        0.46      0.30 o 
  -2  -8   1       46.99       46.05      1.29 o 
  -1  -8   1        8.82        7.28      0.54 o 
   0  -8   1        6.78        6.02      0.67 o 
   1  -8   1       48.98       48.06      1.28 o 
   2  -8   1       17.92       17.31      0.78 o 
   3  -8   1        0.47        0.15      0.38 o 
   4  -8   1        0.02       -0.13      0.22 o 
   5  -8   1       76.03       81.00      1.79 o 
   6  -8   1      139.70      134.95      2.54 o 
   7  -8   1        9.89       12.54      0.75 o 
  -7  -7   1      108.98      110.21      3.45 o 
  -6  -7   1       14.27       12.48      0.71 o 
  -5  -7   1      118.97      118.09      2.30 o 
  -4  -7   1        4.60        3.35      0.58 o 
  -3  -7   1      657.08      620.27      8.50 o 
  -2  -7   1       22.98       21.52      0.81 o 
  -1  -7   1     1464.30     1445.59     24.63 o 
   0  -7   1       11.14       10.41      0.57 o 
   1  -7   1       16.70       19.52      0.78 o 
   2  -7   1       30.06       27.81      0.96 o 
   3  -7   1        1.30        2.12      0.34 o 
   4  -7   1      399.66      412.79      4.78 o 
   5  -7   1        7.35        6.14      0.41 o 
   6  -7   1       88.14       89.84      1.55 o 
   7  -7   1       43.40       46.83      1.07 o 
   8  -7   1       21.78       25.53      1.05 o 
  -8  -6   1        9.32        7.86      0.96 o 
  -7  -6   1       32.42       36.61      1.73 o 
  -6  -6   1       28.83       29.00      0.94 o 
  -5  -6   1       87.02       89.60      2.30 o 
  -4  -6   1       10.54       13.00      0.64 o 
  -3  -6   1      148.80      136.76      3.26 o 
  -2  -6   1      135.28      141.79      2.37 o 
  -1  -6   1       21.51       21.32      0.86 o 
   0  -6   1       26.06       24.60      0.75 o 
   1  -6   1      259.08      269.93      3.93 o 
   2  -6   1        5.03        7.62      0.48 o 
   3  -6   1      188.30      199.18      3.05 o 
   4  -6   1      101.80       99.67      2.17 o 
   5  -6   1        2.39        2.07      0.28 o 
   6  -6   1      250.16      241.38      3.06 o 
   7  -6   1        4.70        5.37      0.42 o 
   8  -6   1        0.82        0.72      0.41 o 
   9  -6   1       63.84       70.36      1.86 o 
  -8  -5   1       11.83       13.03      1.15 o 
  -7  -5   1        6.12        6.29      0.46 o 
  -6  -5   1        7.43        5.87      0.46 o 
  -5  -5   1      111.61      108.60      1.96 o 
  -4  -5   1      162.42      147.77      2.40 o 
  -3  -5   1      479.78      481.70      6.51 o 
  -2  -5   1     1241.96     1218.43     15.59 o 
  -1  -5   1     2076.94     2053.01     25.78 o 
   0  -5   1     1086.88     1123.63     14.33 o 
   1  -5   1      263.59      289.29      4.06 o 
   2  -5   1       43.30       56.44      1.12 o 
   3  -5   1       48.66       56.36      1.15 o 
   4  -5   1       55.41       58.51      1.48 o 
   5  -5   1       40.04       40.59      0.85 o 
   6  -5   1       16.45       13.72      0.53 o 
   7  -5   1       18.55       20.96      1.82 o 
   8  -5   1      313.26      318.30      4.97 o 
   9  -5   1       24.44       28.10      1.10 o 
  -9  -4   1        1.93        2.30      0.67 o 
  -8  -4   1       17.61       18.88      1.25 o 
  -7  -4   1       21.83       22.22      0.76 o 
  -6  -4   1        0.81        0.67      0.23 o 
  -5  -4   1      127.56      133.93      2.20 o 
  -4  -4   1       27.13       26.35      0.71 o 
  -3  -4   1       78.57       88.22      1.82 o 
  -2  -4   1       73.58       71.39      1.25 o 
  -1  -4   1     1240.54     1266.47     21.13 o 
   0  -4   1      102.11      114.03      1.87 o 
   1  -4   1      949.58      929.38     11.82 o 
   2  -4   1     1487.87     1555.23     19.55 o 
   3  -4   1     1197.21     1267.48     16.06 o 
   4  -4   1        9.61       11.53      0.40 o 
   5  -4   1      377.74      380.79      5.35 o 
   6  -4   1       61.97       64.10      1.10 o 
   7  -4   1       28.79       27.93      1.20 o 
   8  -4   1        0.47        0.63      0.48 o 
   9  -4   1        0.35        0.54      0.44 o 
  -9  -3   1        1.38        0.58      0.58 o 
  -8  -3   1       25.81       27.35      1.10 o 
  -7  -3   1        1.73        1.96      0.28 o 
  -6  -3   1       11.33       12.35      0.81 o 
  -5  -3   1        3.05        3.52      0.29 o 
  -4  -3   1      217.36      209.88      2.98 o 
  -3  -3   1      402.83      430.53      5.66 o 
  -2  -3   1       41.12       43.78      1.10 o 
  -1  -3   1      750.16      678.51      8.64 o 
   0  -3   1        0.72        0.13      0.10 o 
   1  -3   1     2882.02     2589.72     32.82 o 
   2  -3   1      294.57      273.32      3.69 o 
   3  -3   1      178.50      194.41      2.28 o 
   4  -3   1      227.81      251.90      3.24 o 
   5  -3   1       27.40       33.37      0.80 o 
   6  -3   1        9.97        9.08      0.47 o 
   7  -3   1       71.12       67.85      1.73 o 
   8  -3   1       17.10       16.06      0.83 o 
   9  -3   1      240.62      248.25      4.19 o 
  10  -3   1       39.92       34.37      1.34 o 
 -10  -2   1       25.60       25.86      1.20 o 
  -9  -2   1      125.80      118.27      2.51 o 
  -8  -2   1        7.33        5.92      0.60 o 
  -7  -2   1       22.77       23.71      0.59 o 
  -6  -2   1      229.04      240.04      2.89 o 
  -5  -2   1       23.00       26.26      0.59 o 
  -4  -2   1     2146.20     2174.41     22.70 o 
  -3  -2   1      129.72      139.76      2.09 o 
  -2  -2   1     8305.51     6647.19    627.00 o 
  -1  -2   1     2840.30     2403.79     30.59 o 
   0  -2   1     6427.59     5248.48    147.20 o 
   1  -2   1        2.59        4.82      0.38 o 
   2  -2   1       46.67       44.73      0.91 o 
   3  -2   1       97.53      102.52      1.29 o 
   4  -2   1      561.25      566.57      6.06 o 
   5  -2   1       42.84       48.35      0.90 o 
   6  -2   1       99.03       90.34      1.75 o 
   7  -2   1       44.13       46.61      1.87 o 
   8  -2   1        1.43        1.34      0.39 o 
   9  -2   1        5.56        3.91      0.53 o 
  10  -2   1       35.54       39.99      1.43 o 
 -10  -1   1       38.35       33.77      1.31 o 
  -9  -1   1        4.38        4.32      0.55 o 
  -8  -1   1      123.98      119.69      2.35 o 
  -7  -1   1      335.66      339.88      5.25 o 
  -6  -1   1       35.45       33.74      0.64 o 
  -5  -1   1     1903.98     1892.25     23.16 o 
  -4  -1   1     1298.21     1317.05     13.82 o 
  -3  -1   1       85.83       89.62      2.59 o 
  -2  -1   1     9009.99     6503.93    153.38 o 
  -1  -1   1      123.02      132.19      1.44 o 
   0  -1   1     2571.12     2037.22     22.22 o 
   1  -1   1      537.64      492.17      6.34 o 
   2  -1   1     2276.01     2123.10     27.68 o 
   3  -1   1      153.48      147.37      1.74 o 
   4  -1   1      189.38      198.85      3.26 o 
   5  -1   1        0.63        0.10      0.29 o 
   6  -1   1       13.21       16.21      0.67 o 
   7  -1   1       28.19       22.90      1.34 o 
   8  -1   1        1.38        1.40      0.43 o 
   9  -1   1       38.87       39.03      1.34 o 
  10  -1   1        1.66        2.56      0.91 o 
 -10   0   1       81.29       81.86      2.03 o 
  -9   0   1       25.87       25.65      1.06 o 
  -8   0   1        4.64        6.01      0.55 o 
  -7   0   1      444.15      456.30      5.12 o 
  -6   0   1       34.42       33.48      0.63 o 
  -5   0   1      219.88      221.45      3.18 o 
  -4   0   1      328.35      319.21      5.51 o 
  -3   0   1     1072.76     1044.84     10.84 o 
  -2   0   1     2887.66     2550.10     64.50 o 
  -1   0   1        0.04        0.59      0.10 o 
   0   0   1      138.51      127.12      3.02 o 
   1   0   1      963.89      885.00      8.17 o 
   2   0   1      662.18      691.35      9.63 o 
   4   0   1      151.05      170.09      2.60 o 
   5   0   1      189.94      188.89      4.41 o 
   6   0   1       23.99       22.40      0.80 o 
   7   0   1      141.57      132.53      3.21 o 
   8   0   1        3.91        4.47      0.58 o 
   9   0   1      117.47      115.62      2.48 o 
 -10   1   1       37.01       34.73      1.27 o 
  -9   1   1       96.48       89.20      2.00 o 
  -8   1   1      307.59      307.57      7.00 o 
  -7   1   1        9.52        9.40      0.36 o 
  -6   1   1      243.94      225.87      2.71 o 
  -5   1   1       70.50       68.87      1.22 o 
  -4   1   1        1.57        1.74      0.15 o 
  -3   1   1     1328.66     1219.87     15.31 o 
  -2   1   1       31.03       29.90      0.46 o 
  -1   1   1      318.96      284.13      3.08 o 
   0   1   1      110.17      104.51      1.46 o 
   1   1   1      254.20      227.36      3.09 o 
   2   1   1     3760.67     3461.96     36.40 o 
   3   1   1      175.50      176.23      2.07 o 
   4   1   1      179.43      175.97      2.12 o 
   5   1   1        4.60        2.81      0.17 o 
   6   1   1        4.26        4.48      0.44 o 
   7   1   1       10.56        8.99      0.60 o 
   8   1   1       23.89       21.39      0.99 o 
   9   1   1       11.22       10.29      0.80 o 
 -10   2   1        2.85        1.15      0.46 o 
  -9   2   1        0.30        0.39      0.37 o 
  -8   2   1       34.14       34.37      1.06 o 
  -7   2   1       15.37       15.07      0.47 o 
  -6   2   1       67.85       57.41      0.94 o 
  -5   2   1      154.73      158.97      1.97 o 
  -4   2   1      156.80      153.23      1.86 o 
  -3   2   1      253.95      247.08      2.77 o 
  -2   2   1      406.23      402.19      6.47 o 
  -1   2   1       79.44       72.41      1.22 o 
   0   2   1     2068.43     1836.62     23.92 o 
   1   2   1      861.61      811.78      8.48 o 
   2   2   1      146.30      148.26      1.79 o 
   3   2   1      265.90      276.17      3.15 o 
   4   2   1       87.51       83.13      1.20 o 
   5   2   1       11.85       16.74      0.49 o 
   6   2   1       24.75       25.10      1.58 o 
   7   2   1        0.72        1.02      0.37 o 
   8   2   1      176.62      170.29      3.98 o 
   9   2   1        7.01        7.06      0.86 o 
 -10   3   1       27.84       31.96      1.22 o 
  -9   3   1        7.47        6.70      0.60 o 
  -8   3   1        1.05        0.90      0.38 o 
  -7   3   1      646.86      629.40      6.93 o 
  -6   3   1       77.17       73.97      1.17 o 
  -5   3   1      430.28      402.73      4.50 o 
  -4   3   1        3.04        2.97      0.34 o 
  -3   3   1        6.94        4.00      0.22 o 
  -2   3   1       90.18       95.09      1.22 o 
  -1   3   1        3.55        2.60      0.23 o 
   0   3   1      188.71      182.45      2.64 o 
   1   3   1       21.63       29.63      0.55 o 
   2   3   1      295.49      298.76      3.41 o 
   3   3   1        7.38        8.40      0.37 o 
   4   3   1      128.46      134.23      1.81 o 
   5   3   1        4.14        2.77      0.36 o 
   6   3   1       21.21       21.82      0.94 o 
   7   3   1       10.27       10.93      0.74 o 
   8   3   1       58.84       59.60      1.72 o 
   9   3   1       19.19       19.73      1.58 o 
 -10   4   1        0.40        0.33      0.58 o 
  -9   4   1       20.01       19.21      0.90 o 
  -8   4   1        0.42        0.25      0.26 o 
  -7   4   1       44.39       42.89      0.90 o 
  -6   4   1        0.63        1.71      0.25 o 
  -5   4   1      423.27      429.09      4.83 o 
  -4   4   1       49.39       51.65      1.08 o 
  -3   4   1        2.93        1.37      0.20 o 
  -2   4   1     1065.80     1083.10     11.38 o 
  -1   4   1       15.50       12.94      0.54 o 
   0   4   1       20.47       18.93      0.61 o 
   1   4   1        8.15        7.49      0.41 o 
   2   4   1       62.75       65.92      1.07 o 
   3   4   1       63.24       64.32      1.07 o 
   4   4   1      168.22      180.44      2.37 o 
   5   4   1       24.30       25.29      1.01 o 
   6   4   1       59.72       67.87      2.68 o 
   7   4   1       13.70       12.43      0.80 o 
   8   4   1        0.01        0.68      0.81 o 
 -10   5   1       12.96       15.94      0.96 o 
  -9   5   1       10.81       11.24      0.91 o 
  -8   5   1       15.11       14.73      0.60 o 
  -7   5   1      244.60      250.10      3.15 o 
  -6   5   1      432.45      441.45      5.05 o 
  -5   5   1        4.60        4.04      0.31 o 
  -4   5   1      359.38      359.09      4.11 o 
  -3   5   1        0.17        0.72      0.44 o 
  -2   5   1      431.51      448.79      6.28 o 
  -1   5   1       53.11       60.92      1.29 o 
   0   5   1       22.34       24.93      0.78 o 
   1   5   1       13.82       14.85      1.15 o 
   2   5   1       19.71       22.00      0.75 o 
   3   5   1        8.63        8.41      0.77 o 
   4   5   1      249.15      250.82      3.86 o 
   5   5   1        0.76        0.82      0.28 o 
   6   5   1       34.50       36.73      1.28 o 
   7   5   1       41.83       39.30      1.53 o 
   8   5   1       33.45       32.30      1.82 o 
  -9   6   1        0.77        0.38      0.41 o 
  -8   6   1        4.98        5.26      0.42 o 
  -7   6   1      202.97      199.68      2.85 o 
  -6   6   1        0.71        1.12      0.27 o 
  -5   6   1       36.87       36.37      0.98 o 
  -4   6   1      115.14      118.36      1.68 o 
  -3   6   1        6.47        4.36      0.35 o 
  -2   6   1      303.77      320.32      7.64 o 
  -1   6   1      340.72      359.70      5.22 o 
   0   6   1       72.33       70.55      1.52 o 
   1   6   1      506.83      512.93      7.15 o 
   2   6   1      260.90      258.98      4.03 o 
   3   6   1       87.36       90.23      3.16 o 
   4   6   1      162.41      154.83      2.74 o 
   5   6   1       39.86       37.47      1.15 o 
   6   6   1       55.14       57.02      2.30 o 
   7   6   1        7.78        9.68      1.15 o 
  -9   7   1        0.04        0.10      0.58 o 
  -8   7   1      102.85      105.42      3.35 o 
  -7   7   1       31.64       35.79      1.15 o 
  -6   7   1      320.53      316.52      4.87 o 
  -5   7   1        0.09        0.14      0.34 o 
  -4   7   1      197.06      194.70      3.25 o 
  -3   7   1      228.61      216.75      6.37 o 
  -2   7   1      175.60      174.45      3.02 o 
  -1   7   1      346.58      343.98      8.72 o 
   0   7   1      107.95      107.87      2.17 o 
   1   7   1       96.48       96.13      2.00 o 
   2   7   1      179.62      174.58      5.03 o 
   3   7   1        4.17        3.26      0.44 o 
   4   7   1       25.17       24.11      0.97 o 
   5   7   1        0.00       -0.19      0.32 o 
   6   7   1        4.54        2.97      0.77 o 
  -8   8   1        0.06       -0.04      0.48 o 
  -7   8   1       76.95       78.58      1.89 o 
  -6   8   1       11.55       13.91      0.81 o 
  -5   8   1        0.72        1.05      0.41 o 
  -4   8   1      374.88      355.32      5.42 o 
  -3   8   1       73.58       66.62      1.69 o 
  -2   8   1      406.45      372.30      5.66 o 
  -1   8   1      121.89      112.13      2.30 o 
   0   8   1        9.82        7.96      0.61 o 
   1   8   1      157.48      149.32      5.32 o 
   2   8   1       73.44       73.36      1.79 o 
   3   8   1      131.50      129.78      2.64 o 
   4   8   1      101.87      104.70      2.30 o 
   5   8   1        2.04        1.68      0.46 o 
  -7   9   1       12.68       16.94      0.94 o 
  -6   9   1       57.99       64.05      1.72 o 
  -5   9   1        9.88       11.11      0.78 o 
  -4   9   1       24.51       25.79      1.08 o 
  -3   9   1       29.21       34.78      1.63 o 
  -2   9   1        0.86        1.15      0.41 o 
  -1   9   1      102.00      106.79      2.30 o 
   0   9   1       71.27       69.25      2.01 o 
   1   9   1       45.54       48.26      1.63 o 
   2   9   1       49.40       49.01      2.06 o 
   3   9   1       10.15       11.10      0.78 o 
   4   9   1        0.47        1.01      0.53 o 
  -5  10   1      100.12      100.22      2.33 o 
  -4  10   1       31.25       31.73      1.34 o 
  -3  10   1        1.70        3.04      0.54 o 
  -2  10   1       64.96       66.60      4.12 o 
  -1  10   1       34.67       35.48      1.32 o 
   0  10   1        2.33        2.52      0.54 o 
   1  10   1        8.52        9.92      0.91 o 
   2  10   1       28.12       29.10      1.25 o 
   0 -11   2       49.58       57.55      1.63 o 
   1 -11   2       43.51       41.58      1.53 o 
   2 -11   2       41.43       47.76      1.47 o 
  -3 -10   2      132.38      114.24      3.55 o 
  -2 -10   2       63.47       56.35      1.63 o 
  -1 -10   2       39.26       34.98      1.49 o 
   0 -10   2       25.90       33.87      1.17 o 
   1 -10   2       11.77        8.79      0.67 o 
   2 -10   2        0.64        3.17      0.47 o 
   3 -10   2       24.60       25.30      0.97 o 
   4 -10   2        9.35       15.85      1.20 o 
   5 -10   2       57.14       57.09      1.58 o 
  -5  -9   2      169.44      171.74      4.50 o 
  -4  -9   2       10.05        7.38      0.86 o 
  -3  -9   2      538.29      523.70      7.52 o 
  -2  -9   2       51.20       50.73      1.39 o 
  -1  -9   2      145.63      147.97      2.67 o 
   0  -9   2        1.38        1.25      0.43 o 
   1  -9   2       11.19       15.15      0.74 o 
   2  -9   2        0.03       -0.04      0.30 o 
   3  -9   2       29.85       25.80      1.53 o 
   4  -9   2        7.32        6.60      0.58 o 
   5  -9   2        0.01       -0.10      0.34 o 
   6  -9   2        4.19        4.56      0.54 o 
  -6  -8   2       11.24        9.78      0.96 o 
  -5  -8   2       23.77       24.95      0.96 o 
  -4  -8   2       14.08       15.38      0.86 o 
  -3  -8   2       70.84       67.95      1.55 o 
  -2  -8   2      144.86      129.81      2.37 o 
  -1  -8   2       12.84       13.76      0.68 o 
   0  -8   2       77.27       78.33      1.65 o 
   1  -8   2       90.31       83.18      6.18 o 
   2  -8   2       57.90       63.13      1.45 o 
   3  -8   2       25.78       19.02      0.80 o 
   4  -8   2       11.07        6.95      0.44 o 
   5  -8   2        4.25        3.03      0.38 o 
   6  -8   2        1.40        0.71      0.44 o 
   7  -8   2        3.96        5.56      0.57 o 
  -7  -7   2        3.05        3.26      0.46 o 
  -6  -7   2        9.94        9.53      0.64 o 
  -5  -7   2       40.65       43.86      1.73 o 
  -4  -7   2        3.32        4.34      0.44 o 
  -3  -7   2      440.51      422.49      5.96 o 
  -2  -7   2      326.80      324.79      4.67 o 
  -1  -7   2       14.58       18.16      0.71 o 
   0  -7   2      448.72      451.86      6.23 o 
   1  -7   2       11.67       14.64      0.64 o 
   2  -7   2      156.63      139.89      2.33 o 
   3  -7   2      217.68      225.04      3.45 o 
   4  -7   2      134.96      113.33      1.71 o 
   5  -7   2       46.04       45.99      1.11 o 
   6  -7   2      100.78       92.69      1.56 o 
   7  -7   2       13.27       14.62      0.80 o 
   8  -7   2       78.71       79.51      1.92 o 
  -8  -6   2       17.94       20.41      1.34 o 
  -7  -6   2        7.19        8.77      0.57 o 
  -6  -6   2       11.82       12.83      0.64 o 
  -5  -6   2        5.74        5.48      0.53 o 
  -4  -6   2       35.82       36.18      0.95 o 
  -3  -6   2       19.28       21.66      1.29 o 
  -2  -6   2      226.12      216.33      3.69 o 
  -1  -6   2       30.82       36.02      0.91 o 
   0  -6   2        2.88        2.65      0.30 o 
   1  -6   2      413.79      444.71      5.99 o 
   2  -6   2       50.40       48.26      1.05 o 
   3  -6   2       95.33       91.96      1.69 o 
   4  -6   2      120.50      116.60      1.69 o 
   5  -6   2       20.16       22.51      0.66 o 
   6  -6   2      524.66      508.39      5.82 o 
   7  -6   2       41.15       41.61      1.28 o 
   8  -6   2      225.58      224.24      3.86 o 
  -9  -5   2        0.06       -0.72      0.48 o 
  -8  -5   2       19.65       19.17      1.25 o 
  -7  -5   2       23.70       23.59      1.53 o 
  -6  -5   2        1.47        1.48      0.30 o 
  -5  -5   2       65.64       65.02      1.32 o 
  -4  -5   2       81.71       80.18      1.46 o 
  -3  -5   2       63.56       59.08      1.15 o 
  -2  -5   2       81.18       84.53      1.46 o 
  -1  -5   2     1153.81     1164.42     14.81 o 
   0  -5   2       51.53       53.63      1.05 o 
   1  -5   2      307.52      351.37      6.33 o 
   2  -5   2      166.36      185.37      2.71 o 
   3  -5   2       35.44       44.70      0.98 o 
   4  -5   2      118.48      139.55      1.86 o 
   5  -5   2      114.57      115.88      2.60 o 
   6  -5   2      139.68      148.46      2.06 o 
   7  -5   2       58.42       58.45      2.20 o 
   8  -5   2       45.29       50.16      1.45 o 
   9  -5   2        0.93        0.72      0.44 o 
  -9  -4   2       92.61       92.39      2.88 o 
  -8  -4   2      175.49      192.05      4.60 o 
  -7  -4   2       44.32       41.52      1.04 o 
  -6  -4   2      137.01      142.84      2.30 o 
  -5  -4   2       51.92       50.29      1.05 o 
  -4  -4   2      637.58      634.74     13.08 o 
  -3  -4   2      197.19      201.83      4.60 o 
  -2  -4   2      587.99      612.13      7.93 o 
  -1  -4   2       60.16       60.47      1.44 o 
   0  -4   2       24.53       26.00      0.57 o 
   1  -4   2        4.01        3.31      0.20 o 
   2  -4   2        4.79        7.83      0.43 o 
   3  -4   2      638.37      700.69      9.01 o 
   4  -4   2       26.56       24.53      0.56 o 
   5  -4   2      162.33      169.17      2.58 o 
   6  -4   2       95.90      101.52      3.02 o 
   7  -4   2        4.05        5.48      0.50 o 
   8  -4   2      115.05      114.37      4.60 o 
   9  -4   2        0.04        0.33      0.43 o 
  -9  -3   2       54.93       51.18      2.01 o 
  -8  -3   2      116.00      111.36      2.97 o 
  -7  -3   2       43.71       40.50      1.34 o 
  -6  -3   2      296.30      303.19      5.80 o 
  -5  -3   2       36.57       40.71      0.85 o 
  -4  -3   2       58.27       64.99      1.15 o 
  -3  -3   2        6.98        8.34      0.34 o 
  -2  -3   2      380.94      368.98      4.81 o 
  -1  -3   2     2015.91     1994.97     30.95 o 
   0  -3   2      154.90      163.07      3.74 o 
   1  -3   2      114.10      137.51      1.93 o 
   2  -3   2      651.87      701.91      8.94 o 
   3  -3   2       49.16       52.49      0.95 o 
   4  -3   2       76.03       83.20      1.16 o 
   5  -3   2       64.74       61.80      1.01 o 
   6  -3   2        7.22        7.88      0.53 o 
   7  -3   2       37.94       38.14      1.82 o 
   8  -3   2       24.44       20.45      0.90 o 
   9  -3   2        1.47        1.64      0.46 o 
 -10  -2   2       32.33       31.05      1.53 o 
  -9  -2   2      547.13      556.32     10.93 o 
  -8  -2   2      120.54      130.34      3.26 o 
  -7  -2   2     1772.29     1766.76     22.26 o 
  -6  -2   2       66.63       63.46      1.77 o 
  -5  -2   2      883.62      863.37     11.01 o 
  -4  -2   2      769.11      762.76      9.69 o 
  -3  -2   2      191.34      202.13      2.74 o 
  -2  -2   2      404.78      390.90      7.24 o 
  -1  -2   2     2174.42     2009.77     43.21 o 
   0  -2   2        2.41        2.97      0.19 o 
   1  -2   2        0.65        2.30      0.14 o 
   2  -2   2      896.10      908.20     11.45 o 
   3  -2   2      537.40      556.44      7.38 o 
   4  -2   2      362.43      395.27      4.67 o 
   5  -2   2       20.19       20.41      0.96 o 
   6  -2   2        8.93        9.43      0.57 o 
   7  -2   2       23.24       18.63      0.80 o 
   8  -2   2       16.93       17.43      0.87 o 
   9  -2   2       10.95       13.68      0.87 o 
 -10  -1   2       35.06       30.22      1.24 o 
  -9  -1   2       22.76       23.17      1.01 o 
  -8  -1   2      546.97      542.94      7.73 o 
  -7  -1   2       14.09       14.58      0.49 o 
  -6  -1   2      217.22      215.05      2.61 o 
  -5  -1   2      955.22      980.99     12.11 o 
  -4  -1   2       15.67       16.77      0.41 o 
  -3  -1   2     2001.34     1906.55     37.14 o 
  -2  -1   2       83.45       80.92      1.63 o 
  -1  -1   2      514.16      482.49      6.67 o 
   0  -1   2       32.54       33.46      4.03 o 
   1  -1   2      404.97      407.67      8.53 o 
   2  -1   2      205.52      204.74      2.28 o 
   3  -1   2      457.42      480.27      6.43 o 
   4  -1   2       45.87       56.45      1.82 o 
   5  -1   2      377.89      358.33      7.00 o 
   6  -1   2      149.49      143.26      2.52 o 
   7  -1   2        5.46        8.13      0.60 o 
   8  -1   2       57.73       61.82      1.65 o 
   9  -1   2       51.10       42.26      1.40 o 
 -10   0   2       46.42       47.46      1.87 o 
  -9   0   2       38.15       37.59      1.22 o 
  -8   0   2        6.32        5.97      0.49 o 
  -7   0   2      134.88      139.50      1.85 o 
  -6   0   2      526.74      504.63      5.54 o 
  -5   0   2      514.38      512.07      5.54 o 
  -4   0   2       66.44       50.62      0.76 o 
  -3   0   2     2499.86     2295.23     29.37 o 
  -2   0   2      528.38      493.00      6.30 o 
  -1   0   2      426.24      424.26      5.61 o 
   0   0   2     1456.34     1286.60     33.64 o 
   1   0   2       67.81       81.65      1.63 o 
   2   0   2      147.74      153.97      2.20 o 
   3   0   2       23.85       27.26      1.05 o 
   4   0   2       14.46       18.68      1.01 o 
   5   0   2       74.76       77.72      2.11 o 
   6   0   2       26.75       19.65      0.80 o 
   7   0   2       39.81       35.79      1.15 o 
   8   0   2       30.99       28.67      1.10 o 
   9   0   2       26.57       26.91      1.17 o 
 -10   1   2       12.90       12.73      0.78 o 
  -9   1   2      128.90      117.83      4.50 o 
  -8   1   2      172.34      162.46      2.16 o 
  -7   1   2      206.35      195.51      3.10 o 
  -6   1   2        2.69        2.52      0.21 o 
  -5   1   2      388.70      386.65      4.27 o 
  -4   1   2        4.52        8.98      0.29 o 
  -3   1   2      204.31      226.91      3.12 o 
  -2   1   2      609.16      558.30      7.18 o 
   0   1   2     1452.58     1357.86     19.21 o 
   1   1   2       27.90       31.36      0.53 o 
   2   1   2       14.72       13.40      0.77 o 
   3   1   2       76.55       69.14      1.00 o 
   4   1   2       34.10       41.25      1.37 o 
   5   1   2       13.41       13.25      0.64 o 
   6   1   2       29.23       30.01      1.01 o 
   7   1   2        0.15        0.02      0.32 o 
   8   1   2       58.25       60.11      2.25 o 
   9   1   2       17.92       16.34      1.01 o 
 -10   2   2        1.57        1.29      0.46 o 
  -9   2   2        3.23        2.97      0.46 o 
  -8   2   2      200.16      197.33      2.54 o 
  -7   2   2        0.49        0.74      0.21 o 
  -6   2   2      223.08      223.66      2.72 o 
  -5   2   2      195.49      204.18      2.45 o 
  -4   2   2       35.62       40.04      0.70 o 
  -3   2   2      290.71      298.12      3.34 o 
  -2   2   2        3.32        4.56      0.27 o 
  -1   2   2      487.47      491.10      6.47 o 
   0   2   2       11.49        9.46      0.39 o 
   1   2   2       63.83       71.71      1.01 o 
   2   2   2       24.27       25.50      0.59 o 
   3   2   2       12.08       15.34      0.53 o 
   4   2   2       67.91       77.09      1.20 o 
   5   2   2        2.11        2.99      0.24 o 
   6   2   2       85.06       82.57      1.86 o 
   7   2   2       21.89       19.54      0.94 o 
   8   2   2       89.27       88.62      2.16 o 
   9   2   2      136.49      120.22      2.76 o 
 -10   3   2       67.10       65.81      1.75 o 
  -9   3   2      156.53      150.44      2.92 o 
  -8   3   2      146.65      143.41      2.02 o 
  -7   3   2      355.27      348.25      4.07 o 
  -6   3   2      379.13      357.40      4.11 o 
  -5   3   2       10.50       12.29      0.42 o 
  -4   3   2       14.14       21.86      0.53 o 
  -3   3   2      155.84      164.09      2.00 o 
  -2   3   2      124.83      111.63      1.86 o 
   0   3   2      118.05      143.26      3.93 o 
   1   3   2       50.17       52.85      0.86 o 
   2   3   2      781.68      817.80      8.72 o 
   3   3   2       49.52       52.55      0.95 o 
   4   3   2       10.46       13.24      0.61 o 
   5   3   2       51.50       48.72      1.00 o 
   6   3   2      218.36      208.74      3.59 o 
   7   3   2       14.16       13.96      2.78 o 
   8   3   2       85.37       91.56      2.29 o 
 -10   4   2       71.38       70.64      2.49 o 
  -9   4   2        0.97        0.62      0.41 o 
  -8   4   2       21.48       21.37      0.67 o 
  -7   4   2      104.28      105.12      1.62 o 
  -6   4   2       72.91       73.19      1.66 o 
  -5   4   2       83.75       81.93      1.27 o 
  -4   4   2      445.62      464.58      5.14 o 
  -3   4   2       18.93       20.99      0.58 o 
  -2   4   2      506.22      519.91      9.87 o 
  -1   4   2      597.36      607.95     11.26 o 
   0   4   2      490.59      515.39      7.01 o 
   1   4   2      122.68      131.74      1.79 o 
   2   4   2      115.78      130.89      2.87 o 
   3   4   2       23.47       27.21      0.68 o 
   4   4   2       45.40       45.20      0.95 o 
   5   4   2        2.58        4.18      0.34 o 
   6   4   2       22.39       22.93      1.05 o 
   7   4   2       11.05       10.36      1.05 o 
   8   4   2       15.06       16.45      1.01 o 
 -10   5   2        0.70        1.74      0.53 o 
  -9   5   2       18.04       17.98      0.90 o 
  -8   5   2      144.62      137.90      2.08 o 
  -7   5   2       24.45       25.33      0.80 o 
  -6   5   2      657.31      659.69      7.28 o 
  -5   5   2        6.72        5.81      0.34 o 
  -4   5   2      564.72      571.49      6.28 o 
  -3   5   2      677.49      706.96      9.49 o 
  -2   5   2       57.56       63.19      1.39 o 
  -1   5   2      337.50      363.97      5.25 o 
   0   5   2       79.61       84.44      1.69 o 
   1   5   2        8.53       11.56      0.86 o 
   2   5   2       61.02       63.12      1.12 o 
   3   5   2        0.24        0.29      0.22 o 
   4   5   2       69.45       72.93      1.34 o 
   5   5   2        1.08        0.99      0.42 o 
   6   5   2       68.59       66.68      1.79 o 
   7   5   2        0.00       -0.63      0.48 o 
  -9   6   2       18.49       18.98      1.25 o 
  -8   6   2      267.10      271.74      4.30 o 
  -7   6   2      121.03      120.46      2.34 o 
  -6   6   2      347.94      337.32      5.05 o 
  -5   6   2      860.25      846.91     11.38 o 
  -4   6   2      501.99      495.37      7.01 o 
  -3   6   2      138.35      119.94      2.27 o 
  -2   6   2       30.06       28.67      1.29 o 
  -1   6   2        0.25       -0.10      0.27 o 
   0   6   2        9.06        7.28      0.96 o 
   1   6   2       48.18       47.02      2.25 o 
   2   6   2        0.08        0.38      0.38 o 
   3   6   2       87.82       82.85      1.83 o 
   4   6   2       32.96       32.99      1.20 o 
   5   6   2        2.37        3.58      0.48 o 
   6   6   2        3.56        5.37      0.96 o 
  -8   7   2       65.74       65.70      2.01 o 
  -7   7   2        2.94        2.64      0.47 o 
  -6   7   2      237.81      228.60      3.82 o 
  -5   7   2      178.44      179.96      3.18 o 
  -4   7   2      291.86      261.51      4.20 o 
  -3   7   2      664.48      633.28     11.84 o 
  -2   7   2      140.27      133.29      2.54 o 
  -1   7   2     1003.68      958.82     12.87 o 
   0   7   2        0.00       -0.29      0.27 o 
   1   7   2      303.04      290.24      4.61 o 
   2   7   2       16.45       19.65      0.87 o 
   3   7   2        8.72        8.53      0.86 o 
   4   7   2        0.00        0.17      0.37 o 
   5   7   2       14.42       14.93      1.01 o 
  -8   8   2        0.39        0.82      0.58 o 
  -7   8   2       51.46       52.09      1.55 o 
  -6   8   2        4.10        5.23      0.57 o 
  -5   8   2       36.19       32.71      1.18 o 
  -4   8   2        0.27        0.14      0.34 o 
  -3   8   2       82.53       88.65      2.97 o 
  -2   8   2        6.39        5.69      0.57 o 
  -1   8   2       42.61       45.74      1.39 o 
   0   8   2        0.06       -0.03      0.30 o 
   1   8   2        5.27        4.12      0.54 o 
   2   8   2        2.62        1.92      0.81 o 
   3   8   2        2.83        3.92      0.57 o 
   4   8   2       36.42       37.21      1.35 o 
  -6   9   2       96.50      105.41      2.40 o 
  -5   9   2        4.94        3.77      0.57 o 
  -4   9   2        4.65        5.70      0.64 o 
  -3   9   2        0.63        0.29      0.48 o 
  -2   9   2      184.46      177.06      7.19 o 
  -1   9   2       19.82       19.05      0.98 o 
   0   9   2      161.62      144.52      2.95 o 
   1   9   2        5.69        6.33      0.64 o 
   2   9   2       33.80       30.14      1.68 o 
   3   9   2        7.98        8.13      0.71 o 
  -4  10   2        9.33        7.89      0.71 o 
  -3  10   2       19.26       21.29      1.15 o 
  -2  10   2        6.51        7.56      1.01 o 
  -1  10   2        0.29        0.19      0.41 o 
   0  10   2        4.64        5.47      0.68 o 
   0 -11   3        1.07        1.15      0.67 o 
   1 -11   3        7.75        8.05      1.05 o 
  -3 -10   3       59.36       56.83      2.30 o 
  -2 -10   3      213.59      197.42      5.08 o 
  -1 -10   3       11.08       10.83      1.05 o 
   0 -10   3        0.19        0.64      0.38 o 
   1 -10   3       36.26       32.30      1.10 o 
   2 -10   3        0.02        0.55      0.37 o 
   3 -10   3        0.31        0.46      0.37 o 
   4 -10   3        0.04       -0.10      0.34 o 
  -5  -9   3       57.65       55.49      2.20 o 
  -4  -9   3        2.54        2.40      0.67 o 
  -3  -9   3      176.00      159.18      4.12 o 
  -2  -9   3       27.91       25.40      1.44 o 
  -1  -9   3       13.27       13.30      0.67 o 
   0  -9   3       42.96       42.82      1.17 o 
   1  -9   3       37.29       39.83      2.06 o 
   2  -9   3       26.26       33.94      1.04 o 
   3  -9   3       10.24       11.28      0.64 o 
   4  -9   3       50.48       41.69      1.53 o 
   5  -9   3        4.61        6.17      0.48 o 
   6  -9   3       60.03       58.50      1.29 o 
  -6  -8   3       48.21       48.97      1.92 o 
  -5  -8   3       14.47       13.90      1.05 o 
  -4  -8   3       57.53       56.73      2.01 o 
  -3  -8   3       43.21       39.72      1.08 o 
  -2  -8   3      170.14      173.57      2.84 o 
  -1  -8   3        1.96        1.18      0.34 o 
   0  -8   3       95.12       88.77      2.01 o 
   1  -8   3        4.16        3.91      0.37 o 
   2  -8   3      317.81      300.53      4.43 o 
   3  -8   3        5.13        4.96      1.01 o 
   4  -8   3      175.94      163.70      2.81 o 
   5  -8   3       89.58       84.80      1.47 o 
   6  -8   3       18.83       16.91      0.68 o 
   7  -8   3        1.30        1.42      0.46 o 
  -7  -7   3       37.98       40.54      1.63 o 
  -6  -7   3      120.59      120.27      3.16 o 
  -5  -7   3       19.17       19.93      1.15 o 
  -4  -7   3        1.93        2.15      0.34 o 
  -3  -7   3       54.79       61.55      1.96 o 
  -2  -7   3      576.52      569.36      7.65 o 
  -1  -7   3        6.48        4.32      0.37 o 
   0  -7   3       44.89       47.82      1.08 o 
   1  -7   3      815.66      805.51     10.54 o 
   2  -7   3       22.39       17.37      0.67 o 
   3  -7   3      203.59      204.45      3.15 o 
   4  -7   3       34.15       28.52      0.91 o 
   5  -7   3       15.31       13.50      0.57 o 
   6  -7   3       17.77       17.80      0.67 o 
   7  -7   3       58.85       58.25      2.44 o 
   8  -7   3       64.29       63.51      2.78 o 
  -8  -6   3        0.35        0.67      0.38 o 
  -7  -6   3       18.49       18.71      0.78 o 
  -6  -6   3      323.44      323.03      7.57 o 
  -5  -6   3       24.85       22.52      0.75 o 
  -4  -6   3       95.50       92.02      1.92 o 
  -3  -6   3       10.27       14.37      0.81 o 
  -2  -6   3      202.48      195.48      2.91 o 
  -1  -6   3        5.71        9.37      0.44 o 
   0  -6   3        4.37        4.34      0.30 o 
   1  -6   3      275.63      299.41      4.16 o 
   2  -6   3      169.13      179.24      2.67 o 
   3  -6   3       85.65       94.37      2.20 o 
   4  -6   3      264.14      254.08      3.73 o 
   5  -6   3      134.33      129.50      1.89 o 
   6  -6   3       53.23       53.61      1.49 o 
   7  -6   3      146.14      143.19      6.13 o 
   8  -6   3        0.13        0.45      0.44 o 
  -8  -5   3       25.42       25.44      2.16 o 
  -7  -5   3        9.23        9.58      0.50 o 
  -6  -5   3        0.99        0.90      0.23 o 
  -5  -5   3        0.13        0.10      0.20 o 
  -4  -5   3       34.56       34.61      0.85 o 
  -3  -5   3       93.99       97.69      2.88 o 
  -2  -5   3      353.84      361.91      4.84 o 
  -1  -5   3       21.62       20.85      1.25 o 
   0  -5   3      126.88      134.89      1.99 o 
   1  -5   3       33.99       39.84      0.86 o 
   2  -5   3      231.34      251.20      3.52 o 
   3  -5   3        3.89        3.50      0.27 o 
   4  -5   3       42.50       48.01      1.05 o 
   5  -5   3        1.20        0.51      0.20 o 
   6  -5   3       83.01       72.69      1.68 o 
   7  -5   3        4.68        3.34      0.50 o 
   8  -5   3      301.94      283.20      4.66 o 
  -9  -4   3      202.50      207.48      4.89 o 
  -8  -4   3      171.26      174.93      2.88 o 
  -7  -4   3      203.16      206.00      3.12 o 
  -6  -4   3        2.06        3.72      1.25 o 
  -5  -4   3        0.33        0.69      0.29 o 
  -4  -4   3      126.73      127.00      2.64 o 
  -3  -4   3        6.48        4.28      0.23 o 
  -2  -4   3       20.19       17.40      1.05 o 
  -1  -4   3        4.41        4.47      0.23 o 
   0  -4   3        5.43        9.28      0.32 o 
   1  -4   3      585.65      577.46      7.42 o 
   2  -4   3       11.24       12.49      0.58 o 
   3  -4   3        0.88        1.46      0.96 o 
   4  -4   3        2.16        2.06      0.28 o 
   5  -4   3       82.72       80.80      1.26 o 
   6  -4   3        1.54        0.78      0.37 o 
   7  -4   3        3.57        2.78      0.46 o 
   8  -4   3       17.35       15.10      0.87 o 
   9  -4   3       41.76       50.54      1.61 o 
 -10  -3   3       71.64       69.00      2.40 o 
  -9  -3   3      618.22      646.79     12.46 o 
  -8  -3   3        4.99        7.10      0.46 o 
  -7  -3   3      390.85      397.33      5.45 o 
  -6  -3   3      381.01      389.48      5.29 o 
  -5  -3   3      218.38      228.60      3.22 o 
  -4  -3   3        6.52        7.67      0.34 o 
  -3  -3   3       14.16       15.08      0.39 o 
  -2  -3   3      344.87      340.15      4.47 o 
  -1  -3   3       57.57       58.56      1.15 o 
   0  -3   3       91.54      104.48      1.49 o 
   1  -3   3       13.65       18.50      0.58 o 
   2  -3   3       69.75       77.42      1.58 o 
   3  -3   3       23.15       31.09      0.67 o 
   4  -3   3       75.89       81.71      1.18 o 
   5  -3   3       18.58       19.75      0.95 o 
   6  -3   3       21.25       14.74      0.74 o 
   7  -3   3       80.53       76.12      1.79 o 
   8  -3   3      154.93      140.82      2.80 o 
   9  -3   3        0.23        0.97      0.46 o 
 -10  -2   3       98.37       91.14      2.78 o 
  -9  -2   3      401.41      416.02      8.34 o 
  -8  -2   3        0.72        1.45      0.62 o 
  -7  -2   3      278.09      271.67      3.83 o 
  -6  -2   3       33.04       37.24      0.81 o 
  -5  -2   3        0.67        0.86      0.38 o 
  -4  -2   3      296.76      343.69      4.54 o 
  -3  -2   3      277.90      282.67      3.76 o 
  -2  -2   3      345.63      336.19      6.33 o 
   0  -2   3     1425.55     1445.60     18.57 o 
   1  -2   3     1365.05     1349.62     17.25 o 
   2  -2   3       28.46       32.34      0.60 o 
   3  -2   3        9.29        6.77      0.63 o 
   4  -2   3      203.53      195.39      2.33 o 
   5  -2   3      129.81      111.21      3.02 o 
   6  -2   3       55.34       52.33      1.73 o 
   7  -2   3       26.21       22.46      0.97 o 
   8  -2   3        1.30        0.62      0.39 o 
   9  -2   3       11.30        9.43      0.76 o 
 -10  -1   3       55.99       52.04      1.92 o 
  -9  -1   3       21.77       22.62      1.15 o 
  -8  -1   3       65.94       67.29      1.29 o 
  -7  -1   3      294.15      292.52      4.10 o 
  -6  -1   3       30.89       29.16      0.86 o 
  -5  -1   3     1492.09     1484.17     22.76 o 
  -4  -1   3      255.79      265.53      3.52 o 
  -3  -1   3      826.18      789.51      9.96 o 
  -2  -1   3       66.24       60.95      1.25 o 
  -1  -1   3      378.03      359.16      4.64 o 
   0  -1   3      156.97      145.96      2.03 o 
   1  -1   3        0.30        0.44      0.10 o 
   2  -1   3        7.82        9.35      0.30 o 
   3  -1   3       28.52       33.51      0.57 o 
   4  -1   3      378.95      374.43      5.31 o 
   5  -1   3        1.98        4.70      0.58 o 
   6  -1   3      118.72      129.05      2.43 o 
   7  -1   3       46.17       39.79      3.11 o 
   8  -1   3       67.00       58.36      1.68 o 
   9  -1   3        1.78        0.86      0.46 o 
 -10   0   3        1.15        0.58      0.48 o 
  -9   0   3       35.06       35.27      1.44 o 
  -8   0   3      357.35      358.34      9.82 o 
  -7   0   3        1.82        2.34      0.23 o 
  -6   0   3      145.59      130.86      2.00 o 
  -5   0   3       45.81       57.00      1.05 o 
  -4   0   3      208.99      206.48      2.84 o 
  -3   0   3       77.80       67.46      2.20 o 
  -2   0   3      268.88      260.14      3.52 o 
  -1   0   3       67.33       58.17      1.44 o 
   0   0   3      159.79      162.82      2.54 o 
   1   0   3      214.05      189.55      3.16 o 
   3   0   3      108.01      124.68      2.21 o 
   4   0   3        1.16        0.99      0.38 o 
   5   0   3        1.44        1.02      0.30 o 
   6   0   3       49.47       39.48      1.18 o 
   7   0   3      262.99      241.39      4.06 o 
   8   0   3      198.53      187.43      3.52 o 
   9   0   3       75.46       70.00      3.74 o 
 -10   1   3        8.48        9.10      0.86 o 
  -9   1   3        6.29        4.80      0.55 o 
  -8   1   3       47.89       46.26      0.90 o 
  -7   1   3       22.46       22.17      0.57 o 
  -6   1   3        6.92        5.41      0.48 o 
  -5   1   3       56.37       57.06      1.05 o 
  -4   1   3     1360.91     1321.78     16.70 o 
  -3   1   3        9.79        8.16      0.38 o 
  -2   1   3      660.40      634.01     13.90 o 
  -1   1   3      106.13      112.85      1.76 o 
   0   1   3      117.92      116.43      1.79 o 
   1   1   3      124.86      144.97      1.79 o 
   2   1   3      114.56      114.85      1.49 o 
   3   1   3      150.83      167.79      2.07 o 
   4   1   3      276.07      272.16      4.13 o 
   5   1   3      139.99      136.95      2.50 o 
   6   1   3        0.08        0.56      0.34 o 
   7   1   3       35.36       35.02      1.44 o 
   8   1   3        7.52        9.14      0.76 o 
 -10   2   3        3.57        5.64      1.68 o 
  -9   2   3       44.15       42.87      0.95 o 
  -8   2   3       43.85       44.39      0.92 o 
  -7   2   3        0.43        0.16      0.19 o 
  -6   2   3       27.68       24.30      0.60 o 
  -5   2   3      231.28      227.65      4.03 o 
  -4   2   3      280.40      323.33      4.47 o 
  -3   2   3     3011.79     2895.93     38.19 o 
  -2   2   3     1353.54     1376.74     17.48 o 
  -1   2   3      370.08      392.96      5.32 o 
   0   2   3      249.55      283.48      3.23 o 
   1   2   3        0.55       -0.01      0.16 o 
   2   2   3      224.28      236.53      2.82 o 
   3   2   3       38.12       37.00      0.73 o 
   4   2   3       99.26      104.30      1.51 o 
   5   2   3      318.63      322.71      4.95 o 
   6   2   3       61.66       61.47      2.44 o 
   7   2   3       12.47       14.38      0.85 o 
   8   2   3        0.63        0.28      0.44 o 
 -10   3   3        3.41        2.62      0.53 o 
  -9   3   3        9.35        8.35      0.46 o 
  -8   3   3      216.82      213.44      2.77 o 
  -7   3   3        2.16        2.73      0.29 o 
  -6   3   3       36.51       35.52      0.87 o 
  -5   3   3      268.16      294.45      4.23 o 
  -4   3   3      144.82      138.47      2.27 o 
  -3   3   3      440.19      511.45      6.91 o 
  -2   3   3      117.32      111.33      1.93 o 
  -1   3   3       81.34      104.52      1.48 o 
   0   3   3        0.27       -0.13      0.13 o 
   1   3   3        1.58        2.06      0.24 o 
   2   3   3      383.48      401.57      4.59 o 
   3   3   3       12.49        8.77      0.38 o 
   4   3   3      209.24      199.60      2.61 o 
   5   3   3       10.04        8.63      0.61 o 
   6   3   3        2.75        3.91      0.62 o 
   7   3   3        0.67        0.59      0.44 o 
   8   3   3       15.30       14.67      1.01 o 
 -10   4   3       85.93       84.68      2.02 o 
  -9   4   3       64.59       64.69      2.21 o 
  -8   4   3      344.07      350.00      5.42 o 
  -7   4   3      228.46      226.11      2.89 o 
  -6   4   3      436.38      422.05      4.83 o 
  -5   4   3      249.92      247.51      3.76 o 
  -4   4   3      516.67      532.22      7.28 o 
  -3   4   3       26.68       33.54      1.34 o 
  -1   4   3      288.88      315.36      4.61 o 
   0   4   3      191.00      194.93      2.42 o 
   1   4   3      174.70      178.78      2.30 o 
   2   4   3      137.71      146.57      2.01 o 
   3   4   3        0.42        0.36      0.22 o 
   4   4   3        3.60        3.64      0.34 o 
   5   4   3       42.69       43.75      1.53 o 
   6   4   3      131.77      136.34      5.80 o 
   7   4   3        1.13        1.15      0.50 o 
 -10   5   3      319.47      322.20      7.09 o 
  -9   5   3       19.68       16.97      0.81 o 
  -8   5   3       97.70       97.06      1.64 o 
  -7   5   3      367.68      361.02      4.31 o 
  -6   5   3      114.62      114.61      2.17 o 
  -5   5   3      406.17      376.43      5.49 o 
  -4   5   3       50.34       49.95      1.29 o 
  -3   5   3      417.24      403.47      5.83 o 
  -2   5   3       19.98       19.62      0.78 o 
  -1   5   3       87.22       90.79      1.83 o 
   0   5   3       88.30       90.94      1.86 o 
   1   5   3       45.37       50.93      1.15 o 
   2   5   3      444.86      445.52      5.18 o 
   3   5   3       30.51       29.66      0.81 o 
   4   5   3       42.37       42.10      1.00 o 
   5   5   3      126.55      126.13      3.64 o 
   6   5   3        0.20        0.14      0.41 o 
  -9   6   3      194.21      205.26      3.52 o 
  -8   6   3       51.39       49.74      1.44 o 
  -7   6   3       21.40       22.73      0.91 o 
  -6   6   3       77.22       75.52      1.76 o 
  -5   6   3      426.90      421.46      6.16 o 
  -4   6   3        0.42        0.29      0.34 o 
  -3   6   3      667.70      651.03      9.01 o 
  -2   6   3      128.42      122.86      3.35 o 
  -1   6   3       27.22       25.19      0.95 o 
   0   6   3      101.77       98.80      2.07 o 
   1   6   3      110.30      111.82      2.27 o 
   2   6   3      126.65      122.80      2.44 o 
   3   6   3        8.81        9.59      0.56 o 
   4   6   3        1.78        1.57      0.34 o 
   5   6   3       18.42       18.93      1.02 o 
   6   6   3       89.28       96.73      3.45 o 
  -8   7   3       24.14       28.72      1.12 o 
  -7   7   3       20.91       18.82      0.91 o 
  -6   7   3       26.20       26.57      1.05 o 
  -5   7   3       93.10       90.69      2.03 o 
  -4   7   3      157.79      149.74      2.84 o 
  -3   7   3      194.70      188.97      3.35 o 
  -2   7   3       26.94       24.21      1.02 o 
  -1   7   3        0.11        0.53      0.34 o 
   0   7   3       24.52       24.78      1.02 o 
   1   7   3      163.59      162.23      3.05 o 
   2   7   3      336.30      316.60      5.05 o 
   3   7   3       90.90       91.91      2.88 o 
   4   7   3      409.65      409.65      6.33 o 
   5   7   3       20.57       21.47      1.63 o 
  -7   8   3        7.10        6.58      0.67 o 
  -6   8   3        0.04       -0.34      0.34 o 
  -5   8   3       10.59       14.60      0.88 o 
  -4   8   3       50.96       49.38      1.49 o 
  -3   8   3       35.24       39.01      2.59 o 
  -2   8   3       51.07       46.27      1.73 o 
  -1   8   3       47.68       48.50      1.49 o 
   0   8   3       19.56       19.10      0.98 o 
   1   8   3       27.93       29.34      1.18 o 
   2   8   3       55.47       52.55      2.92 o 
   3   8   3       49.04       49.65      2.11 o 
  -6   9   3        2.75        2.99      0.57 o 
  -5   9   3       70.47       77.41      2.03 o 
  -4   9   3       26.58       27.33      1.25 o 
  -3   9   3        4.74        5.62      0.72 o 
  -2   9   3        0.00        0.34      0.41 o 
  -1   9   3       14.58       15.03      0.91 o 
   0   9   3        0.20        0.73      0.53 o 
   1   9   3       45.98       49.05      1.59 o 
   2   9   3        0.37        0.20      1.01 o 
  -3  10   3       10.57        9.57      0.85 o 
  -2  10   3        3.63        4.13      1.01 o 
  -1  10   3       18.02       21.31      1.73 o 
  -3 -10   4        6.97        5.65      0.86 o 
  -2 -10   4        1.56        1.63      0.58 o 
  -1 -10   4       19.00       16.39      1.25 o 
   0 -10   4       51.34       48.21      2.01 o 
   1 -10   4        0.34        0.00      0.48 o 
   2 -10   4      199.84      195.44      5.51 o 
   3 -10   4       19.13       19.77      0.87 o 
   4 -10   4       43.91       46.50      1.34 o 
  -5  -9   4       15.98       16.58      1.25 o 
  -4  -9   4        4.97        3.26      0.67 o 
  -3  -9   4      117.94      114.04      3.26 o 
  -2  -9   4       53.37       52.04      2.01 o 
  -1  -9   4      123.35      119.79      3.35 o 
   0  -9   4      214.34      216.88      5.18 o 
   1  -9   4       36.98       33.45      0.99 o 
   2  -9   4        0.10       -0.29      0.30 o 
   3  -9   4        1.39        1.05      0.38 o 
   4  -9   4       21.79       24.73      0.90 o 
   5  -9   4        0.07        0.38      0.30 o 
  -6  -8   4       43.78       40.25      1.73 o 
  -5  -8   4       20.13       19.55      1.15 o 
  -4  -8   4       17.29       17.92      1.05 o 
  -3  -8   4       46.83       47.15      1.73 o 
  -2  -8   4        0.16       -0.19      0.38 o 
  -1  -8   4      152.01      144.07      2.35 o 
   0  -8   4        1.88        2.40      0.32 o 
   1  -8   4      150.88      144.20      2.39 o 
   2  -8   4       22.81       23.49      1.34 o 
   3  -8   4      108.98      100.26      1.88 o 
   4  -8   4       71.75       71.40      1.55 o 
   5  -8   4        0.55        0.16      0.44 o 
   6  -8   4       56.71       52.74      1.47 o 
  -7  -7   4        0.32        0.58      0.38 o 
  -6  -7   4       39.08       37.76      1.53 o 
  -5  -7   4       14.39       12.84      0.86 o 
  -4  -7   4      172.99      175.00      4.03 o 
  -3  -7   4      140.07      142.60      3.45 o 
  -2  -7   4        6.15        6.73      0.41 o 
  -1  -7   4      264.79      271.59      3.85 o 
   0  -7   4       15.26       13.26      0.53 o 
   1  -7   4       28.47       33.29      0.83 o 
   2  -7   4        0.45        0.53      0.53 o 
   3  -7   4       78.64       73.32      1.49 o 
   4  -7   4       23.44       22.14      1.01 o 
   5  -7   4      315.40      313.06      3.90 o 
   6  -7   4       60.99       58.17      1.54 o 
   7  -7   4      126.03      121.34      4.12 o 
  -8  -6   4        2.12        2.20      0.48 o 
  -7  -6   4       10.49        8.91      0.77 o 
  -6  -6   4        2.24        2.78      0.48 o 
  -5  -6   4      182.06      175.00      3.93 o 
  -4  -6   4        8.79       12.94      0.77 o 
  -3  -6   4       14.80       14.90      0.53 o 
  -2  -6   4        7.76        9.31      0.39 o 
  -1  -6   4        2.90        1.82      0.23 o 
   0  -6   4      140.71      143.42      2.97 o 
   1  -6   4      217.59      225.47      3.21 o 
   2  -6   4        1.50        1.74      0.34 o 
   3  -6   4      502.34      488.29      6.57 o 
   4  -6   4       59.12       58.77      1.25 o 
   5  -6   4       60.19       58.41      1.11 o 
   6  -6   4       34.30       31.48      1.29 o 
   7  -6   4        0.17       -0.10      0.32 o 
   8  -6   4        0.72        0.94      0.44 o 
  -8  -5   4       11.38       11.21      0.86 o 
  -7  -5   4        4.18        4.98      0.58 o 
  -6  -5   4       39.78       33.37      0.88 o 
  -5  -5   4      119.91      125.12      2.03 o 
  -4  -5   4      250.80      228.97      4.12 o 
  -3  -5   4      160.55      164.94      2.39 o 
  -2  -5   4       43.01       39.47      1.53 o 
  -1  -5   4        0.77        0.98      0.16 o 
   0  -5   4       84.26       95.35      2.16 o 
   1  -5   4      112.48      121.15      1.83 o 
   2  -5   4      251.35      261.88      3.62 o 
   3  -5   4        2.91        2.93      0.38 o 
   4  -5   4        1.11        1.15      0.38 o 
   5  -5   4        0.29        0.30      0.21 o 
   6  -5   4      340.84      314.83      4.90 o 
   7  -5   4        5.94        8.62      0.67 o 
   8  -5   4       71.47       65.14      1.81 o 
  -8  -4   4       52.12       55.50      1.39 o 
  -7  -4   4        0.53        0.86      0.27 o 
  -6  -4   4       63.16       66.55      1.25 o 
  -5  -4   4        0.29        0.33      0.29 o 
  -4  -4   4      143.49      139.93      2.06 o 
  -3  -4   4       58.01       62.73      1.01 o 
  -2  -4   4      199.62      194.07      4.03 o 
  -1  -4   4       89.77       96.48      1.40 o 
   0  -4   4      271.66      292.57      3.89 o 
   1  -4   4      360.47      375.57      4.95 o 
   2  -4   4      140.25      147.21      2.17 o 
   3  -4   4      442.89      453.85      6.00 o 
   4  -4   4        0.19        0.84      0.65 o 
   5  -4   4       42.48       40.95      1.17 o 
   6  -4   4        3.22        2.81      0.46 o 
   7  -4   4        0.97        1.85      0.46 o 
   8  -4   4       14.56       17.89      0.94 o 
  -9  -3   4       62.87       67.66      2.11 o 
  -8  -3   4       77.20       73.44      1.46 o 
  -7  -3   4        9.33       12.67      0.54 o 
  -6  -3   4       27.33       28.36      1.96 o 
  -5  -3   4       59.54       65.90      1.49 o 
  -4  -3   4      615.49      604.65      7.79 o 
  -3  -3   4       72.26       73.98      1.82 o 
  -2  -3   4      125.54      129.19      2.78 o 
  -1  -3   4        0.28        0.56      0.14 o 
   0  -3   4        1.15        1.73      0.67 o 
   1  -3   4       10.78       11.69      0.37 o 
   2  -3   4       39.31       36.62      0.74 o 
   3  -3   4       23.30       25.78      0.77 o 
   4  -3   4        9.88        8.58      0.35 o 
   5  -3   4      118.79      122.90      2.32 o 
   6  -3   4        6.01        4.60      0.86 o 
   7  -3   4        1.87        3.68      0.53 o 
   8  -3   4      149.13      140.70      2.87 o 
 -10  -2   4        1.68        1.92      0.58 o 
  -9  -2   4        1.67        1.43      0.30 o 
  -8  -2   4      110.17      110.55      1.86 o 
  -7  -2   4      211.53      211.63      3.08 o 
  -6  -2   4       33.06       34.27      0.78 o 
  -5  -2   4       69.45       61.15      1.92 o 
  -4  -2   4      431.76      469.75     13.80 o 
  -3  -2   4       58.87       66.21      0.99 o 
  -1  -2   4       91.35      109.90      1.58 o 
   0  -2   4       43.49       54.97      0.91 o 
   1  -2   4       95.98       99.67      2.25 o 
   2  -2   4      110.09      115.74      1.76 o 
   3  -2   4       35.57       36.05      0.71 o 
   4  -2   4      108.95      119.97      1.57 o 
   5  -2   4      112.79      115.84      2.20 o 
   6  -2   4      507.29      492.45     12.17 o 
   7  -2   4       88.85       83.07      1.95 o 
   8  -2   4      178.44      177.27      5.65 o 
 -10  -1   4        1.95        2.01      0.58 o 
  -9  -1   4        8.19        7.34      0.48 o 
  -8  -1   4        0.42        0.05      0.24 o 
  -7  -1   4      114.70      108.55      1.79 o 
  -6  -1   4      374.22      370.31      4.95 o 
  -5  -1   4      171.33      154.66      3.26 o 
  -4  -1   4      273.38      297.11      5.18 o 
  -3  -1   4       23.15       24.15      0.67 o 
  -2  -1   4       31.77       26.20      0.53 o 
  -1  -1   4      151.79      131.65      1.93 o 
   0  -1   4      211.18      203.36      3.93 o 
   1  -1   4      383.51      433.94      5.66 o 
   2  -1   4     1193.09     1231.35     20.51 o 
   3  -1   4      342.85      370.68      5.15 o 
   4  -1   4        0.31        2.11      0.53 o 
   5  -1   4      110.31      110.65      2.16 o 
   6  -1   4      109.58      106.95      2.20 o 
   7  -1   4       28.98       28.07      1.63 o 
   8  -1   4       10.21       14.20      0.90 o 
 -10   0   4        0.13        1.34      0.48 o 
  -9   0   4        6.38        5.67      0.39 o 
  -8   0   4        4.07        3.46      0.34 o 
  -7   0   4      231.58      224.16      3.25 o 
  -6   0   4       24.81       24.36      0.64 o 
  -5   0   4      428.36      396.31      6.76 o 
  -4   0   4      209.75      225.28      5.75 o 
  -3   0   4      279.27      293.67      3.96 o 
  -2   0   4      228.66      243.16      3.39 o 
  -1   0   4     1264.17     1330.82     27.50 o 
   0   0   4     1087.53     1105.64     15.72 o 
   1   0   4     3270.22     3283.68     41.20 o 
   2   0   4       81.64       92.71      1.29 o 
   3   0   4      974.80     1026.39     10.86 o 
   4   0   4       31.42       26.02      0.58 o 
   5   0   4      128.59      139.83      3.55 o 
   6   0   4       45.18       42.49      1.28 o 
   7   0   4       18.05       17.54      1.10 o 
   8   0   4        2.83        2.93      0.53 o 
 -10   1   4       22.88       23.86      1.25 o 
  -9   1   4        1.04        1.70      0.34 o 
  -8   1   4       40.15       42.29      1.15 o 
  -7   1   4      121.05      117.24      2.11 o 
  -6   1   4      296.02      287.76      4.03 o 
  -5   1   4      509.10      518.08      9.15 o 
  -4   1   4      636.43      623.56      8.16 o 
  -3   1   4      138.31      156.65      2.37 o 
  -2   1   4      116.44      120.93      1.93 o 
  -1   1   4       12.12       16.68      0.77 o 
   0   1   4        9.35       19.17      0.57 o 
   1   1   4      137.04      153.96      1.95 o 
   2   1   4       16.17       13.97      0.44 o 
   3   1   4      286.51      287.88      3.38 o 
   4   1   4      214.49      214.59      3.84 o 
   5   1   4      283.85      282.58      7.14 o 
   6   1   4        8.27        8.84      0.68 o 
   7   1   4      125.26      128.90      3.21 o 
   8   1   4       19.42       19.07      1.05 o 
 -10   2   4       41.10       39.77      1.63 o 
  -9   2   4      135.52      138.48      2.37 o 
  -8   2   4       27.61       26.79      0.81 o 
  -7   2   4       14.38       16.25      0.64 o 
  -6   2   4       66.86       63.02      1.28 o 
  -5   2   4       10.55        5.37      0.58 o 
  -4   2   4        0.63        0.86      0.27 o 
  -3   2   4      117.70      116.40      1.96 o 
  -2   2   4      501.89      505.49      6.81 o 
  -1   2   4       24.45       32.10      1.25 o 
   0   2   4     1526.80     1612.86     16.78 o 
   1   2   4       36.92       37.30      0.93 o 
   2   2   4      351.19      375.62      4.31 o 
   3   2   4      332.20      333.40      3.94 o 
   4   2   4      292.90      279.64      3.41 o 
   5   2   4      207.39      210.84      3.62 o 
   6   2   4      167.96      165.19      3.98 o 
   7   2   4        9.14        9.40      0.78 o 
 -10   3   4      195.11      208.35      4.89 o 
  -9   3   4        2.40        1.01      0.34 o 
  -8   3   4      246.94      250.11      3.83 o 
  -7   3   4      100.91      100.31      3.55 o 
  -6   3   4      293.57      292.92      4.30 o 
  -5   3   4      198.32      190.47      4.17 o 
  -4   3   4        0.05        0.10      0.20 o 
  -3   3   4       14.85       18.64      0.68 o 
  -2   3   4        0.30        0.40      0.24 o 
   0   3   4      280.95      291.05      3.42 o 
   1   3   4      184.73      205.66      2.60 o 
   2   3   4       90.78       90.72      1.45 o 
   3   3   4       16.01       15.92      0.56 o 
   4   3   4      334.05      341.61      4.12 o 
   5   3   4        0.18        0.30      0.43 o 
   6   3   4       80.00       82.97      2.07 o 
   7   3   4       95.31       99.27      2.40 o 
 -10   4   4       31.59       27.60      1.44 o 
  -9   4   4        3.16        4.02      0.81 o 
  -8   4   4        3.29        3.59      0.47 o 
  -7   4   4       88.80       83.61      1.73 o 
  -6   4   4       22.33       20.01      1.39 o 
  -5   4   4       38.16       34.22      1.01 o 
  -4   4   4        4.32        6.69      1.05 o 
  -3   4   4      164.25      152.09      4.22 o 
  -2   4   4      121.31      126.27      2.30 o 
  -1   4   4       11.82       12.72      0.84 o 
   0   4   4      176.79      188.98      2.42 o 
   1   4   4       16.11       20.31      0.58 o 
   2   4   4        1.34        0.82      0.42 o 
   3   4   4        8.98        9.56      0.47 o 
   4   4   4      212.04      220.24      3.25 o 
   5   4   4       72.03       70.37      1.86 o 
   6   4   4      150.59      152.64      3.15 o 
  -9   5   4        0.08       -0.10      0.34 o 
  -8   5   4      102.20      105.79      2.17 o 
  -7   5   4        2.28        4.25      0.47 o 
  -6   5   4        5.58        5.08      0.67 o 
  -5   5   4        0.36        0.37      0.30 o 
  -4   5   4       97.51       94.29      1.96 o 
  -3   5   4       19.01       17.22      1.05 o 
  -2   5   4      184.30      181.38      3.12 o 
  -1   5   4        3.21        3.70      0.44 o 
   0   5   4      610.24      620.72      7.82 o 
   1   5   4       69.67       71.92      1.27 o 
   2   5   4      173.58      176.20      2.45 o 
   3   5   4       86.77       89.47      1.56 o 
   4   5   4        2.36        1.53      0.33 o 
   5   5   4       28.65       32.45      1.49 o 
   6   5   4       20.50       20.30      1.58 o 
  -9   6   4        2.95        2.51      0.58 o 
  -8   6   4        2.84        2.78      0.47 o 
  -7   6   4      163.33      157.07      2.91 o 
  -6   6   4        3.24        3.20      0.53 o 
  -5   6   4      125.42      125.07      3.64 o 
  -4   6   4        8.05        9.10      0.64 o 
  -3   6   4        2.46        1.58      0.43 o 
  -2   6   4        9.02        8.12      1.15 o 
  -1   6   4       24.07       23.37      1.34 o 
   0   6   4        5.05        4.88      0.54 o 
   1   6   4       78.56       80.87      1.89 o 
   2   6   4       22.06       22.90      1.25 o 
   3   6   4        3.71        3.50      0.42 o 
   4   6   4      305.66      312.07      4.08 o 
   5   6   4       96.59      106.36      2.54 o 
  -8   7   4        9.01       10.28      0.78 o 
  -7   7   4      128.15      130.35      3.07 o 
  -6   7   4        0.00        0.18      0.37 o 
  -5   7   4       26.53       26.73      1.08 o 
  -4   7   4        0.55        0.30      0.37 o 
  -3   7   4       72.59       74.65      1.86 o 
  -2   7   4        3.55        4.11      0.57 o 
  -1   7   4       16.55       17.10      0.91 o 
   0   7   4      137.73      128.59      2.68 o 
   1   7   4       15.63       15.14      1.15 o 
   2   7   4      104.06      102.30      2.33 o 
   3   7   4        0.35        0.10      0.48 o 
   4   7   4      185.44      193.68      5.46 o 
  -7   8   4       36.81       41.05      1.42 o 
  -6   8   4        2.15        0.91      0.47 o 
  -5   8   4        0.85        0.38      0.41 o 
  -4   8   4       13.34        9.59      0.86 o 
  -3   8   4        4.52        4.42      0.61 o 
  -2   8   4       82.26       79.56      2.03 o 
  -1   8   4       21.53       22.73      1.08 o 
   0   8   4        2.41        2.10      0.50 o 
   1   8   4        2.52        2.24      0.50 o 
   2   8   4        0.31        0.86      0.41 o 
  -5   9   4       11.82       14.42      0.95 o 
  -4   9   4        2.27        3.61      0.57 o 
  -3   9   4       75.52       83.75      2.20 o 
  -2   9   4        0.38        0.14      0.37 o 
  -1   9   4        0.21        0.19      0.41 o 
   0   9   4       50.23       51.66      1.69 o 
  -3 -10   5       11.85       10.93      1.05 o 
  -2 -10   5        1.66        2.68      0.67 o 
  -1 -10   5       21.88       18.88      1.34 o 
   0 -10   5       15.30       16.77      1.25 o 
   1 -10   5       29.43       30.86      1.63 o 
   2 -10   5        9.91       13.32      1.15 o 
   3 -10   5        2.03        2.59      0.67 o 
  -5  -9   5        0.54        0.86      0.58 o 
  -4  -9   5      100.38       96.79      2.97 o 
  -3  -9   5       17.83       36.32      1.63 o 
  -2  -9   5        7.47        8.15      0.86 o 
  -1  -9   5       40.61       43.13      1.82 o 
   0  -9   5       84.11       85.87      2.68 o 
   1  -9   5       30.29       28.18      1.44 o 
   2  -9   5       10.41        8.34      0.86 o 
   3  -9   5       36.62       36.45      1.06 o 
   4  -9   5       20.03       23.85      0.90 o 
   5  -9   5       93.13       94.94      1.70 o 
  -6  -8   5       12.07       12.08      1.05 o 
  -5  -8   5      236.52      237.38      5.37 o 
  -4  -8   5        1.65        1.73      0.48 o 
  -3  -8   5      144.72      141.84      3.55 o 
  -2  -8   5       10.45        9.10      0.77 o 
  -1  -8   5      154.96      151.42      3.74 o 
   0  -8   5      206.24      203.17      4.70 o 
   1  -8   5       48.00       47.02      1.06 o 
   2  -8   5      109.45      103.01      4.36 o 
   3  -8   5       91.44       91.96      1.79 o 
   4  -8   5        1.49        1.44      0.34 o 
   5  -8   5       16.95       17.41      0.67 o 
   6  -8   5       46.22       52.72      3.07 o 
  -7  -7   5       20.04       18.50      1.05 o 
  -6  -7   5       15.89       19.45      1.15 o 
  -5  -7   5       92.36      101.59      2.78 o 
  -4  -7   5        0.71        0.77      0.38 o 
  -3  -7   5        0.37        2.68      0.48 o 
  -2  -7   5       30.79       32.10      1.34 o 
  -1  -7   5      178.33      171.55      3.93 o 
   0  -7   5      170.10      175.52      2.62 o 
   1  -7   5      120.26      111.77      2.73 o 
   2  -7   5       61.07       56.56      1.21 o 
   3  -7   5       78.63       76.54      1.49 o 
   4  -7   5       10.88       11.01      0.67 o 
   5  -7   5       92.68       89.43      1.98 o 
   6  -7   5       35.05       31.59      1.15 o 
  -8  -6   5       51.83       53.00      1.82 o 
  -7  -6   5      129.22      138.10      3.45 o 
  -6  -6   5      184.05      178.54      4.12 o 
  -5  -6   5       12.18       14.47      0.86 o 
  -4  -6   5      130.32      130.43      3.16 o 
  -3  -6   5        3.83        6.33      0.58 o 
  -2  -6   5      143.54      144.52      3.35 o 
  -1  -6   5       82.74       89.68      1.45 o 
   0  -6   5       52.68       55.95      1.04 o 
   1  -6   5      372.89      366.02      4.98 o 
   2  -6   5       70.55       78.57      1.42 o 
   3  -6   5       12.62       12.51      0.54 o 
   4  -6   5        0.40        0.67      0.27 o 
   5  -6   5        3.27        2.48      0.41 o 
   6  -6   5        4.82        4.79      0.72 o 
   7  -6   5       12.24       15.09      0.90 o 
  -9  -5   5        0.92        1.34      0.48 o 
  -8  -5   5       41.04       38.14      1.44 o 
  -7  -5   5       79.51       79.73      2.20 o 
  -6  -5   5       14.56       15.33      0.86 o 
  -5  -5   5       75.08       80.41      2.20 o 
  -4  -5   5       55.44       52.04      1.63 o 
  -3  -5   5      118.23      109.92      2.68 o 
  -2  -5   5        1.12        0.96      0.29 o 
  -1  -5   5      761.79      800.74     18.26 o 
   0  -5   5        4.12        3.27      0.29 o 
   1  -5   5      367.76      380.73      5.70 o 
   2  -5   5       69.19       65.76      1.22 o 
   3  -5   5      518.41      522.83      6.91 o 
   4  -5   5       16.97       20.13      0.67 o 
   5  -5   5      131.92      130.62      2.48 o 
   6  -5   5       31.98       38.11      1.27 o 
   7  -5   5        5.80        5.40      0.67 o 
  -9  -4   5        0.71        0.48      0.38 o 
  -8  -4   5        0.57        1.34      0.38 o 
  -7  -4   5        0.30        0.58      0.29 o 
  -6  -4   5       79.01       75.52      2.11 o 
  -5  -4   5       52.70       54.72      1.63 o 
  -4  -4   5       77.39       79.35      2.11 o 
  -3  -4   5        0.85        0.29      0.29 o 
  -2  -4   5        7.47        9.30      0.58 o 
  -1  -4   5      156.08      178.48      4.89 o 
   0  -4   5       78.16       85.47      1.35 o 
   1  -4   5      199.77      187.19      2.88 o 
   2  -4   5       95.05       95.84      1.56 o 
   3  -4   5     1170.49     1145.79     14.57 o 
   4  -4   5      412.73      395.01      7.24 o 
   5  -4   5      151.01      152.43      2.76 o 
   6  -4   5      574.93      560.18      8.08 o 
   7  -4   5        1.20        0.26      0.39 o 
  -9  -3   5       24.31       23.58      1.05 o 
  -8  -3   5       76.61       75.81      2.11 o 
  -7  -3   5        2.31        3.69      0.48 o 
  -6  -3   5      218.89      240.72      6.90 o 
  -5  -3   5        3.22        3.35      0.23 o 
  -3  -3   5        5.85        6.33      0.48 o 
  -2  -3   5       13.94       18.50      0.77 o 
  -1  -3   5      124.12      131.17      1.88 o 
   0  -3   5       27.75       31.57      0.67 o 
   1  -3   5      450.87      468.39      6.13 o 
   2  -3   5       84.89       96.87      1.55 o 
   3  -3   5       48.70       50.91      0.97 o 
   4  -3   5      403.78      419.26      4.77 o 
   5  -3   5        0.44        0.54      0.30 o 
   6  -3   5       69.38       67.40      1.68 o 
   7  -3   5       68.54       65.02      1.75 o 
   8  -3   5      112.52      115.41      2.59 o 
  -9  -2   5       83.64       82.34      2.25 o 
  -8  -2   5        9.74        9.41      0.50 o 
  -7  -2   5       61.98       63.72      1.68 o 
  -6  -2   5       52.51       57.51      1.08 o 
  -5  -2   5       17.34       21.65      0.81 o 
  -4  -2   5       91.11       91.39      1.40 o 
  -3  -2   5       14.64       14.76      0.38 o 
  -2  -2   5      358.61      370.06      6.33 o 
  -1  -2   5     2372.66     2514.35     31.54 o 
   0  -2   5      353.30      405.04      5.35 o 
   1  -2   5     1017.90     1153.57     14.60 o 
   2  -2   5        0.06        1.58      0.20 o 
   3  -2   5      187.15      205.81      5.18 o 
   4  -2   5        4.13        4.48      0.56 o 
   5  -2   5      108.04      112.97      2.29 o 
   6  -2   5        0.10        1.01      0.53 o 
   7  -2   5        0.20        1.06      0.44 o 
   8  -2   5       20.13       17.06      1.01 o 
 -10  -1   5        0.01        0.38      0.48 o 
  -9  -1   5        0.42        0.19      0.27 o 
  -8  -1   5       69.40       67.62      1.32 o 
  -7  -1   5        0.35        0.58      0.20 o 
  -6  -1   5        0.66        0.99      0.20 o 
  -5  -1   5       16.89       21.34      0.53 o 
  -4  -1   5      285.61      296.63      5.27 o 
  -3  -1   5       70.69       76.92      1.27 o 
  -2  -1   5      228.81      267.65      3.69 o 
  -1  -1   5       28.65       40.89      0.85 o 
   0  -1   5       17.06       17.42      0.72 o 
   1  -1   5      161.24      172.70      2.50 o 
   2  -1   5       23.38       26.60      4.41 o 
   3  -1   5      599.17      612.21     11.21 o 
   4  -1   5      383.47      392.19      5.75 o 
   5  -1   5        0.08        0.62      0.34 o 
   6  -1   5       25.97       23.12      1.92 o 
   7  -1   5        4.25        2.84      0.77 o 
   8  -1   5       57.43       51.71      2.35 o 
 -10   0   5       26.15       29.04      1.34 o 
  -9   0   5       31.45       31.87      0.88 o 
  -8   0   5       17.01       16.77      0.61 o 
  -7   0   5        3.99        2.92      0.62 o 
  -6   0   5       11.17       11.68      0.50 o 
  -5   0   5       16.12       19.93      0.60 o 
  -4   0   5      352.43      322.17      4.40 o 
  -3   0   5      243.47      255.05      3.59 o 
  -2   0   5        1.37        1.20      0.20 o 
  -1   0   5     1089.66     1093.54     13.96 o 
   0   0   5       55.37       70.74      1.32 o 
   1   0   5        6.70        5.86      0.37 o 
   2   0   5       13.34       21.23      0.87 o 
   3   0   5       55.71       54.40      0.94 o 
   4   0   5      338.66      334.01      5.05 o 
   5   0   5       38.83       35.78      1.18 o 
   6   0   5       40.40       39.57      1.32 o 
   7   0   5        4.85        5.60      1.25 o 
 -10   1   5      114.70      115.86      3.07 o 
  -9   1   5       13.37       15.89      0.64 o 
  -8   1   5      113.63      107.47      1.93 o 
  -7   1   5       20.56       28.09      0.78 o 
  -6   1   5        0.41        0.63      0.29 o 
  -5   1   5        1.01        1.68      0.27 o 
  -4   1   5        0.28        2.07      0.27 o 
  -3   1   5       14.67       10.88      0.86 o 
  -2   1   5        0.37        0.14      0.20 o 
  -1   1   5      201.52      235.74      3.46 o 
   0   1   5       21.51       25.24      0.74 o 
   1   1   5      122.98      120.40      2.03 o 
   2   1   5      379.31      372.88      4.31 o 
   3   1   5      513.56      520.58      5.84 o 
   4   1   5      203.65      207.61      3.49 o 
   5   1   5        0.95        2.01      0.44 o 
   6   1   5       22.63       24.00      1.05 o 
   7   1   5       11.69        8.51      0.78 o 
 -10   2   5       31.74       28.75      1.34 o 
  -9   2   5       19.29       22.19      0.81 o 
  -8   2   5        1.00        1.10      0.34 o 
  -7   2   5       63.70       60.10      1.34 o 
  -6   2   5       23.77       20.43      1.10 o 
  -5   2   5       19.92       17.25      0.86 o 
  -4   2   5      289.94      288.16      4.20 o 
  -3   2   5        2.75        1.81      0.38 o 
  -2   2   5       39.80       51.47      1.20 o 
  -1   2   5      114.72      113.70      2.03 o 
   0   2   5       30.31       35.18      0.94 o 
   1   2   5       17.07       18.55      0.55 o 
   2   2   5       22.71       21.70      0.60 o 
   3   2   5        0.13        0.28      0.20 o 
   4   2   5      393.77      385.02      5.83 o 
   5   2   5      141.14      141.05      2.78 o 
   6   2   5        2.19        1.99      0.50 o 
   7   2   5       25.34       20.93      1.12 o 
 -10   3   5        0.74        1.12      0.37 o 
  -9   3   5        0.05       -0.09      0.30 o 
  -8   3   5        0.66        2.40      0.41 o 
  -7   3   5       88.93       91.13      1.83 o 
  -6   3   5       36.87       25.50      0.91 o 
  -5   3   5       50.25       47.70      1.18 o 
  -4   3   5       45.73       43.89      1.12 o 
  -3   3   5       39.66       32.16      1.25 o 
  -2   3   5       10.30        8.20      0.50 o 
  -1   3   5       57.45       67.37      1.10 o 
   0   3   5       85.31       84.61      1.87 o 
   1   3   5        5.79        5.84      0.35 o 
   2   3   5       25.83       32.11      0.78 o 
   3   3   5        4.02        4.17      0.69 o 
   4   3   5        1.88        1.87      0.53 o 
   5   3   5       21.74       18.60      1.34 o 
   6   3   5        6.53        7.29      0.75 o 
 -10   4   5       79.72       95.64      2.03 o 
  -9   4   5        0.95        1.64      0.77 o 
  -8   4   5       18.67       20.29      1.34 o 
  -7   4   5        9.32       13.83      0.71 o 
  -6   4   5      135.81      131.54      4.36 o 
  -5   4   5      103.10      103.82      2.07 o 
  -4   4   5      155.33      158.08      3.26 o 
  -3   4   5       71.63       73.70      2.30 o 
  -2   4   5       32.76       37.30      0.76 o 
  -1   4   5      166.33      170.97      2.73 o 
   0   4   5        4.81        4.87      0.46 o 
   1   4   5        0.65        0.35      0.21 o 
   2   4   5        0.03       -0.26      0.21 o 
   3   4   5       54.13       55.63      1.19 o 
   4   4   5       25.17       27.45      2.06 o 
   5   4   5      520.28      524.42      7.86 o 
   6   4   5       48.33       44.24      1.59 o 
  -9   5   5       11.39       13.57      0.81 o 
  -8   5   5       12.85       11.67      2.01 o 
  -7   5   5       51.00       47.24      1.32 o 
  -6   5   5       25.03       28.71      1.68 o 
  -5   5   5       38.31       36.37      1.18 o 
  -4   5   5       41.03       38.91      1.22 o 
  -3   5   5      233.23      228.66      3.83 o 
  -2   5   5       19.37       24.17      0.98 o 
  -1   5   5      533.15      522.89      7.52 o 
   0   5   5        7.78        9.16      0.64 o 
   1   5   5        0.98        2.00      0.67 o 
   2   5   5        7.11        8.04      0.47 o 
   3   5   5        9.68        9.63      0.54 o 
   4   5   5      236.09      246.99      7.81 o 
   5   5   5        1.51        2.04      0.57 o 
  -8   6   5       65.48       84.28      2.92 o 
  -7   6   5        0.14        0.04      0.37 o 
  -6   6   5        0.38        0.27      0.37 o 
  -5   6   5       72.77       72.18      2.78 o 
  -4   6   5        7.11        8.77      0.91 o 
  -3   6   5       21.17       26.32      1.08 o 
  -2   6   5      170.87      162.83      3.12 o 
  -1   6   5        0.26        0.86      0.48 o 
   0   6   5      156.67      148.73      2.91 o 
   1   6   5       13.83       13.90      1.15 o 
   2   6   5      314.94      310.42      5.08 o 
   3   6   5       16.06       18.04      0.97 o 
   4   6   5       82.98       86.92      3.35 o 
  -8   7   5        6.89        8.08      0.71 o 
  -7   7   5       40.97       40.80      1.39 o 
  -6   7   5       30.27       28.82      1.20 o 
  -5   7   5        6.62        8.75      1.05 o 
  -4   7   5        8.47        8.21      0.71 o 
  -3   7   5       95.14       80.61      2.03 o 
  -2   7   5       51.45       47.37      1.52 o 
  -1   7   5      375.05      351.34      5.66 o 
   0   7   5       29.38       33.52      1.29 o 
   1   7   5       64.47       60.04      1.79 o 
   2   7   5       54.45       55.41      3.02 o 
   3   7   5        3.54        3.66      0.60 o 
  -6   8   5       18.24       25.39      1.15 o 
  -5   8   5       59.20       66.03      2.78 o 
  -4   8   5        4.59        2.67      0.57 o 
  -3   8   5        0.70        2.39      0.57 o 
  -2   8   5       91.42       90.64      4.94 o 
  -1   8   5       11.01       14.13      0.91 o 
   0   8   5        3.59        3.88      0.64 o 
   1   8   5       24.82       25.92      1.21 o 
  -3   9   5       80.58       86.39      2.30 o 
  -2   9   5      181.13      193.99      3.86 o 
  -2 -10   6        0.01        0.00      0.48 o 
  -1 -10   6        4.75        4.12      0.77 o 
   0 -10   6        1.77        1.53      0.58 o 
   1 -10   6       12.43       10.35      1.05 o 
   2 -10   6       15.07       16.77      1.25 o 
  -5  -9   6       84.26       82.04      2.68 o 
  -4  -9   6       86.05       85.10      2.68 o 
  -3  -9   6       30.53       31.91      1.53 o 
  -2  -9   6      516.42      509.36     10.35 o 
  -1  -9   6        3.19        2.88      0.67 o 
   0  -9   6       29.34       25.20      1.34 o 
   1  -9   6       84.95       87.79      2.68 o 
   2  -9   6       96.76      113.09      3.26 o 
   3  -9   6        0.27        0.29      0.48 o 
   4  -9   6      174.54      189.95      4.70 o 
  -6  -8   6        8.33        7.86      0.77 o 
  -5  -8   6        2.40        2.01      0.58 o 
  -4  -8   6        1.42        1.15      0.48 o 
  -3  -8   6        7.13        5.18      0.67 o 
  -2  -8   6       15.89       15.05      1.05 o 
  -1  -8   6        0.86        1.25      0.48 o 
   0  -8   6       10.56        9.01      0.77 o 
   1  -8   6       20.92       19.36      1.15 o 
   2  -8   6       91.53       92.00      2.68 o 
   3  -8   6       35.87       34.52      1.01 o 
   4  -8   6       13.77       15.46      0.71 o 
   5  -8   6       21.08       20.93      0.97 o 
  -7  -7   6        8.85        8.15      0.77 o 
  -6  -7   6       31.22       33.83      1.44 o 
  -5  -7   6       32.20       30.00      1.34 o 
  -4  -7   6        0.01       -0.19      0.29 o 
  -3  -7   6      201.68      209.11      4.70 o 
  -2  -7   6       52.05       48.97      1.73 o 
  -1  -7   6      452.11      459.53      9.10 o 
   0  -7   6       13.85       14.95      0.96 o 
   1  -7   6      280.01      266.23      5.65 o 
   2  -7   6      275.69      286.43      4.13 o 
   3  -7   6      150.64      148.39      4.12 o 
   4  -7   6      117.25      118.34      2.10 o 
   5  -7   6       50.64       56.82      1.52 o 
   6  -7   6       14.01       13.34      0.83 o 
  -8  -6   6        6.19        6.80      0.77 o 
  -7  -6   6        1.05        0.48      0.48 o 
  -6  -6   6        0.22       -0.10      0.38 o 
  -5  -6   6        4.97        4.89      0.58 o 
  -4  -6   6       34.28       33.83      1.34 o 
  -3  -6   6       30.02       28.37      1.25 o 
  -2  -6   6      193.44      198.86      4.41 o 
  -1  -6   6      145.39      147.97      3.45 o 
   0  -6   6       98.65      103.12      2.59 o 
   1  -6   6      858.41      882.29     11.35 o 
   2  -6   6      343.52      347.44      4.81 o 
   3  -6   6      383.21      381.41      5.32 o 
   4  -6   6       64.22       69.88      1.46 o 
   5  -6   6       12.86       10.82      0.69 o 
   6  -6   6       39.52       42.35      2.59 o 
  -8  -5   6        3.62        2.97      0.58 o 
  -7  -5   6        3.28        2.88      0.48 o 
  -6  -5   6       20.47       23.19      1.15 o 
  -5  -5   6       76.94       76.19      2.11 o 
  -4  -5   6       46.17       48.40      1.63 o 
  -3  -5   6       11.60       13.23      0.77 o 
  -2  -5   6       54.06       48.49      1.53 o 
  -1  -5   6       78.93       66.89      1.92 o 
   0  -5   6       66.52       70.39      1.24 o 
   1  -5   6       31.44       29.89      0.74 o 
   2  -5   6      135.57      124.10      2.00 o 
   3  -5   6       69.25       65.59      1.28 o 
   4  -5   6      381.46      377.17      5.25 o 
   5  -5   6       37.99       40.47      1.27 o 
   6  -5   6       91.08       91.33      2.11 o 
   7  -5   6        0.42        0.86      0.53 o 
  -9  -4   6       12.66       12.08      0.86 o 
  -8  -4   6       34.48       32.39      1.34 o 
  -7  -4   6       51.54       51.18      1.73 o 
  -6  -4   6      143.95      138.58      3.26 o 
  -5  -4   6       67.03       57.98      1.73 o 
  -4  -4   6      164.58      163.69      3.64 o 
  -2  -4   6       26.74       27.89      1.05 o 
  -1  -4   6      638.90      681.41     15.29 o 
   0  -4   6        8.33        9.49      0.37 o 
   1  -4   6       13.44       13.08      0.47 o 
   2  -4   6       81.50       90.01      1.52 o 
   3  -4   6       49.72       50.94      1.08 o 
   4  -4   6      108.42      105.23      2.78 o 
   5  -4   6       31.67       29.97      1.10 o 
   6  -4   6      106.01      104.17      3.26 o 
   7  -4   6        0.14        0.04      0.41 o 
  -9  -3   6       15.32       16.29      0.96 o 
  -8  -3   6        0.96        1.25      0.38 o 
  -7  -3   6        4.83        5.46      0.58 o 
  -6  -3   6      167.89      169.53      3.83 o 
  -5  -3   6       24.88       25.01      1.05 o 
  -4  -3   6      141.18      151.13      3.45 o 
  -3  -3   6        2.72        2.11      0.38 o 
  -2  -3   6      603.32      643.53     11.98 o 
  -1  -3   6       26.12       30.41      1.49 o 
   0  -3   6      408.12      417.54      5.56 o 
   1  -3   6      534.96      563.04     10.54 o 
   2  -3   6      312.56      322.64      4.47 o 
   3  -3   6      270.98      286.60      6.04 o 
   4  -3   6      357.92      346.84      5.26 o 
   5  -3   6       34.64       31.34      1.13 o 
   6  -3   6       34.64       29.28      1.17 o 
   7  -3   6       13.70       17.68      1.53 o 
 -10  -2   6       27.36       33.83      1.34 o 
  -9  -2   6        0.21       -0.10      0.38 o 
  -8  -2   6       88.90       94.97      2.59 o 
  -7  -2   6        5.50        7.56      0.96 o 
  -6  -2   6       56.58       57.57      1.06 o 
  -5  -2   6       13.47       13.40      0.58 o 
  -4  -2   6      154.20      161.21      2.83 o 
  -3  -2   6       14.16       14.92      0.43 o 
  -2  -2   6       95.54       79.62      1.31 o 
  -1  -2   6       68.87       75.59      1.32 o 
   0  -2   6      219.71      263.97      6.52 o 
   1  -2   6       66.37       71.04      1.28 o 
   2  -2   6       19.78       20.96      0.60 o 
   3  -2   6      827.60      803.29     15.76 o 
   4  -2   6       60.84       59.59      1.51 o 
   5  -2   6       55.25       52.96      2.40 o 
   6  -2   6      221.53      220.66      3.91 o 
   7  -2   6        0.69        0.38      0.44 o 
 -10  -1   6       29.07       31.91      1.34 o 
  -9  -1   6       14.13       17.59      0.68 o 
  -8  -1   6       31.39       33.50      1.49 o 
  -7  -1   6       55.35       56.09      1.77 o 
  -6  -1   6       31.40       30.48      0.76 o 
  -5  -1   6       66.61       73.22      1.63 o 
  -4  -1   6      384.03      360.44      6.61 o 
  -3  -1   6        6.21        5.89      0.48 o 
  -2  -1   6       90.78       80.53      2.49 o 
  -1  -1   6       25.57       25.74      0.68 o 
   0  -1   6        3.76        2.88      0.38 o 
   1  -1   6      181.87      201.65      2.98 o 
   2  -1   6      294.66      298.51      4.19 o 
   3  -1   6       30.10       27.50      0.72 o 
   4  -1   6      250.68      236.11      3.89 o 
   5  -1   6      113.46      109.14      2.33 o 
   6  -1   6       85.76       85.89      2.10 o 
   7  -1   6       42.77       47.48      1.58 o 
 -10   0   6       20.30       27.21      1.01 o 
  -9   0   6       29.98       33.70      0.91 o 
  -8   0   6        8.77        9.68      0.86 o 
  -7   0   6      112.26      108.29      2.49 o 
  -6   0   6       21.39       18.94      0.60 o 
  -5   0   6      130.34      125.79      2.02 o 
  -4   0   6      429.24      425.77      7.95 o 
  -3   0   6      197.35      199.80      2.98 o 
  -2   0   6      537.39      519.60      6.98 o 
  -1   0   6       96.91      101.20      1.76 o 
   0   0   6       66.13       65.70      1.32 o 
   1   0   6      235.39      243.96      3.74 o 
   2   0   6      414.36      406.06      4.68 o 
   3   0   6       55.64       53.87      1.01 o 
   4   0   6      420.45      405.06      6.06 o 
   5   0   6       24.59       24.03      1.05 o 
   6   0   6        8.17        9.40      0.75 o 
   7   0   6      178.49      182.32      5.08 o 
 -10   1   6        2.20        4.78      0.44 o 
  -9   1   6        1.88        3.40      0.41 o 
  -8   1   6       48.40       34.31      0.94 o 
  -7   1   6        0.33        1.78      0.62 o 
  -6   1   6       10.85        7.48      0.47 o 
  -5   1   6       29.26       27.94      0.80 o 
  -4   1   6       25.72       20.87      0.71 o 
  -3   1   6      135.43      131.20      2.23 o 
  -2   1   6        0.05        0.02      0.16 o 
  -1   1   6       69.68       75.17      1.52 o 
   0   1   6       69.35       63.77      1.35 o 
   1   1   6      235.61      239.92      3.65 o 
   2   1   6        1.48        1.74      0.22 o 
   3   1   6      143.16      140.37      2.21 o 
   4   1   6       20.68       19.86      1.20 o 
   5   1   6       82.69       79.50      1.97 o 
   6   1   6        6.65        7.69      0.75 o 
 -10   2   6        0.37        0.67      0.34 o 
  -9   2   6       74.33       71.95      1.77 o 
  -8   2   6       37.88       40.82      1.08 o 
  -7   2   6      148.23      147.21      2.50 o 
  -6   2   6       67.38       67.78      1.45 o 
  -5   2   6       87.52       95.60      1.83 o 
  -4   2   6      233.66      219.15      4.07 o 
  -3   2   6      404.89      412.95      5.83 o 
  -2   2   6       21.07       21.43      0.78 o 
  -1   2   6        8.28       10.20      0.57 o 
   0   2   6        0.86        0.16      0.23 o 
   1   2   6       15.95       16.48      0.55 o 
   2   2   6       11.33        8.89      0.45 o 
   3   2   6      249.57      259.31      3.34 o 
   4   2   6        3.44        3.44      0.50 o 
   5   2   6      488.08      478.66     11.21 o 
   6   2   6       15.55       16.29      1.15 o 
 -10   3   6        0.28       -0.27      0.30 o 
  -9   3   6      122.03      120.84      2.30 o 
  -8   3   6      113.26       99.30      1.99 o 
  -7   3   6      117.01       93.44      1.89 o 
  -6   3   6       56.62       54.58      3.40 o 
  -5   3   6        1.74        0.29      0.48 o 
  -4   3   6      213.42      212.24      3.45 o 
  -3   3   6        1.80        1.10      0.34 o 
  -2   3   6       86.99       89.00      1.83 o 
  -1   3   6       38.18       39.66      0.91 o 
   0   3   6      151.98      145.92      2.07 o 
   1   3   6       64.85       66.12      1.24 o 
   2   3   6      194.17      190.48      3.71 o 
   3   3   6      286.47      277.51      3.57 o 
   4   3   6      178.32      180.44      3.35 o 
   5   3   6      258.26      266.38      4.64 o 
  -9   4   6        9.31       12.82      0.78 o 
  -8   4   6      110.36      105.52      2.17 o 
  -7   4   6        1.01        0.48      0.34 o 
  -6   4   6      184.93      184.81      4.79 o 
  -5   4   6      237.33      243.14      3.93 o 
  -4   4   6        8.32        8.19      0.61 o 
  -3   4   6      646.25      650.46      9.08 o 
  -2   4   6       71.64       69.73      1.69 o 
  -1   4   6        4.54        4.01      0.38 o 
   0   4   6      122.71      128.17      1.91 o 
   1   4   6        5.00        4.93      0.39 o 
   2   4   6      291.62      302.70      4.96 o 
   3   4   6        1.17        1.03      0.30 o 
   4   4   6       29.40       33.03      1.28 o 
   5   4   6       16.97       15.89      0.98 o 
  -9   5   6       41.00       42.82      1.35 o 
  -8   5   6       60.95       61.51      1.62 o 
  -7   5   6      191.43      172.66      5.99 o 
  -6   5   6      103.28       95.87      2.10 o 
  -5   5   6      395.51      352.22      6.18 o 
  -4   5   6       57.49       58.46      1.59 o 
  -3   5   6     1172.03     1145.39     15.28 o 
  -2   5   6      143.39      134.53      2.68 o 
  -1   5   6      137.84      130.61      2.64 o 
   0   5   6      182.37      176.33      3.88 o 
   1   5   6       40.13       39.83      2.20 o 
   2   5   6      127.10      130.78      3.21 o 
   3   5   6       16.93       17.68      0.94 o 
   4   5   6       12.21       13.61      1.44 o 
  -8   6   6        0.02        0.72      0.67 o 
  -7   6   6        0.12       -0.51      0.34 o 
  -6   6   6        7.45        5.66      0.61 o 
  -5   6   6       70.05       61.20      1.73 o 
  -4   6   6       84.64       78.20      1.97 o 
  -3   6   6      239.70      211.16      3.83 o 
  -2   6   6      246.16      259.47      4.47 o 
  -1   6   6      177.82      162.32      3.59 o 
   0   6   6        9.17       11.67      0.85 o 
   1   6   6      309.08      314.66      5.21 o 
   2   6   6        3.94        2.52      0.77 o 
   3   6   6        9.08       11.50      1.34 o 
  -7   7   6        0.73        0.77      0.47 o 
  -6   7   6       94.28      108.01      3.35 o 
  -5   7   6        0.33        0.77      0.67 o 
  -4   7   6       34.70       38.72      1.42 o 
  -3   7   6       53.02       59.87      1.76 o 
  -2   7   6      314.13      323.80      9.68 o 
  -1   7   6       39.32       37.83      1.42 o 
   0   7   6      110.92      115.37      2.68 o 
   1   7   6        2.58        1.78      0.50 o 
  -5   8   6       15.89       17.73      2.35 o 
  -4   8   6       12.30       12.86      1.15 o 
  -3   8   6       23.42       22.29      1.15 o 
  -2   8   6       13.12       13.15      0.95 o 
  -1   8   6       16.58       15.35      0.98 o 
  -4  -9   7      106.79      101.78      3.07 o 
  -3  -9   7        4.08        3.93      0.67 o 
  -2  -9   7       24.51       25.97      1.44 o 
  -1  -9   7       22.15       21.08      1.25 o 
   0  -9   7       15.47       13.90      1.05 o 
   1  -9   7        7.06        7.48      0.86 o 
   2  -9   7      168.53      167.90      4.31 o 
  -5  -8   7        5.86        4.22      0.67 o 
  -4  -8   7      126.13      134.74      3.55 o 
  -3  -8   7      236.51      230.58      5.27 o 
  -2  -8   7        0.80        0.48      0.48 o 
  -1  -8   7      270.13      261.82      5.75 o 
   0  -8   7      381.74      361.11      7.48 o 
   1  -8   7      271.53      260.58      5.75 o 
   2  -8   7       19.07       16.68      1.05 o 
   3  -8   7        3.30        2.88      0.58 o 
  -7  -7   7       12.39       14.38      1.05 o 
  -6  -7   7      123.64      122.09      3.26 o 
  -5  -7   7       63.79       60.28      2.01 o 
  -4  -7   7      141.49      142.12      3.55 o 
  -3  -7   7       28.58       30.09      1.34 o 
  -2  -7   7        5.97        7.00      0.67 o 
  -1  -7   7        1.23        1.73      0.48 o 
   0  -7   7        1.87        1.34      0.48 o 
   1  -7   7        8.54        7.09      0.67 o 
   2  -7   7       35.44       30.76      1.34 o 
   3  -7   7        0.20       -0.21      0.23 o 
   4  -7   7       22.33       25.30      1.25 o 
   5  -7   7       41.90       45.65      2.35 o 
  -7  -6   7        0.03        0.29      0.38 o 
  -6  -6   7       95.47       96.41      2.68 o 
  -5  -6   7      116.32      115.86      3.07 o 
  -4  -6   7       79.29       78.68      2.30 o 
  -3  -6   7      222.69      220.04      4.89 o 
  -2  -6   7       32.12       34.21      1.34 o 
  -1  -6   7      230.61      228.38      4.98 o 
   0  -6   7        0.75        3.35      0.48 o 
   1  -6   7        0.02        0.10      0.38 o 
   2  -6   7      543.87      567.18      7.59 o 
   3  -6   7       13.06       17.25      0.68 o 
   4  -6   7      106.12      112.99      2.97 o 
   5  -6   7       35.16       35.38      1.27 o 
  -8  -5   7       60.22       61.91      2.11 o 
  -7  -5   7       17.55       17.54      1.05 o 
  -6  -5   7       54.04       58.75      1.92 o 
  -5  -5   7        4.78        5.37      0.67 o 
  -4  -5   7        4.03        5.37      0.58 o 
  -3  -5   7       96.58      100.82      2.59 o 
  -2  -5   7      211.91      212.56      4.60 o 
  -1  -5   7      167.43      164.65      3.74 o 
   0  -5   7       70.85       67.37      1.92 o 
   1  -5   7      421.67      419.73      5.69 o 
   2  -5   7      236.09      243.16      3.56 o 
   3  -5   7      136.98      137.49      3.50 o 
   4  -5   7       64.09       61.14      2.01 o 
   5  -5   7       53.47       54.93      3.35 o 
   6  -5   7       54.22       56.14      1.92 o 
  -9  -4   7        1.12        0.19      0.38 o 
  -8  -4   7       44.12       50.22      1.73 o 
  -7  -4   7       87.17       84.81      2.40 o 
  -6  -4   7       70.54       73.89      2.20 o 
  -5  -4   7        4.99        5.08      0.58 o 
  -4  -4   7      176.16      177.30      4.03 o 
  -3  -4   7        0.06        0.00      0.29 o 
  -2  -4   7        2.42        2.20      0.38 o 
  -1  -4   7       19.05       17.25      0.86 o 
   0  -4   7        6.19       10.10      0.67 o 
   1  -4   7       86.94       79.63      3.21 o 
   2  -4   7      559.13      568.13      7.56 o 
   3  -4   7      161.40      159.37      2.50 o 
   4  -4   7      115.37      105.67      2.23 o 
   5  -4   7       25.74       27.42      1.77 o 
   6  -4   7       50.98       51.28      3.74 o 
  -9  -3   7       88.55       89.22      2.59 o 
  -8  -3   7        8.45        7.38      0.77 o 
  -7  -3   7        2.52        3.16      0.58 o 
  -6  -3   7      134.80      138.77      3.35 o 
  -5  -3   7       48.42       48.59      1.63 o 
  -4  -3   7       88.38       89.99      2.40 o 
  -3  -3   7       92.22       95.84      2.49 o 
  -2  -3   7       77.07       75.28      1.22 o 
  -1  -3   7      270.64      284.09      8.63 o 
   0  -3   7        0.12        0.43      0.24 o 
   1  -3   7      212.91      202.38      3.02 o 
   2  -3   7      129.54      129.65      2.13 o 
   3  -3   7       43.41       45.97      1.06 o 
   4  -3   7       24.09       23.29      1.29 o 
   5  -3   7       18.52       22.08      1.04 o 
   6  -3   7        0.73        1.58      0.46 o 
  -9  -2   7        3.01        3.16      0.58 o 
  -8  -2   7       97.84       98.52      2.68 o 
  -7  -2   7       10.30       11.12      0.86 o 
  -6  -2   7       76.57       78.20      2.30 o 
  -5  -2   7       65.79       71.30      2.11 o 
  -4  -2   7      260.14      254.75      3.47 o 
  -3  -2   7        3.96        3.67      0.25 o 
  -2  -2   7      112.38      108.70      2.20 o 
  -1  -2   7       24.92       21.67      0.64 o 
   0  -2   7       27.84       26.69      0.75 o 
   1  -2   7      269.00      259.93      3.76 o 
   2  -2   7       50.61       50.42      1.10 o 
   3  -2   7      122.24      127.18      3.40 o 
   4  -2   7       27.85       31.46      1.15 o 
   5  -2   7        0.21        0.48      0.41 o 
   6  -2   7       64.60       67.21      1.92 o 
 -10  -1   7        0.08        0.10      0.48 o 
  -9  -1   7      115.37      107.62      2.88 o 
  -8  -1   7        0.01        0.10      0.38 o 
  -7  -1   7       56.13       57.11      1.17 o 
  -6  -1   7      431.76      431.69      5.82 o 
  -5  -1   7      112.90      108.60      1.77 o 
  -4  -1   7      478.22      453.78      8.34 o 
  -3  -1   7       93.94       90.70      1.58 o 
  -2  -1   7       94.09       93.81      1.66 o 
  -1  -1   7        6.11        8.21      0.44 o 
   0  -1   7        4.21        7.07      0.44 o 
   1  -1   7       10.13        9.87      0.96 o 
   2  -1   7      255.71      245.03      3.61 o 
   3  -1   7        0.01        0.26      0.30 o 
   4  -1   7        0.07        0.47      0.37 o 
   5  -1   7      292.41      290.83      4.87 o 
   6  -1   7       15.97       13.00      0.88 o 
 -10   0   7        2.83        7.09      0.77 o 
  -9   0   7      162.79      168.29      4.03 o 
  -8   0   7        7.69        9.27      0.50 o 
  -7   0   7      173.15      173.48      5.18 o 
  -6   0   7       71.84       74.87      1.43 o 
  -5   0   7       48.65       43.40      1.04 o 
  -4   0   7      225.03      233.15      3.45 o 
  -3   0   7      261.37      248.08      3.69 o 
  -2   0   7      224.07      215.03      3.29 o 
  -1   0   7        0.00       -0.30      0.20 o 
   0   0   7       40.18       42.86      1.08 o 
   1   0   7        1.08        1.68      0.53 o 
   2   0   7       24.62       26.21      0.72 o 
   3   0   7       82.36       77.81      1.32 o 
   4   0   7       19.06       18.17      1.39 o 
   5   0   7        0.79        0.85      0.44 o 
   6   0   7       14.81       14.93      0.95 o 
 -10   1   7        6.10        1.78      0.41 o 
  -9   1   7       57.85       72.83      2.11 o 
  -8   1   7       12.88        8.88      0.53 o 
  -7   1   7        5.84        9.59      0.57 o 
  -6   1   7        9.61       10.61      1.15 o 
  -5   1   7      253.48      271.98      4.06 o 
  -4   1   7       88.58       86.09      1.69 o 
  -3   1   7      410.88      412.67      5.83 o 
  -2   1   7      119.76      126.07      2.24 o 
  -1   1   7      239.29      222.72      4.89 o 
   0   1   7      295.81      292.78      5.75 o 
   1   1   7       51.70       59.09      1.14 o 
   2   1   7        7.72       10.56      0.50 o 
   3   1   7      297.89      300.01      4.81 o 
   4   1   7        9.88        9.54      0.75 o 
   5   1   7        6.37        6.20      0.68 o 
  -9   2   7       61.20       53.46      1.35 o 
  -8   2   7       15.78       15.86      0.74 o 
  -7   2   7        5.40        6.51      0.62 o 
  -6   2   7       24.70       21.90      0.80 o 
  -5   2   7        7.89        6.83      0.50 o 
  -4   2   7      113.00      109.25      2.88 o 
  -3   2   7       38.90       39.36      1.53 o 
  -2   2   7     1582.07     1507.98     26.31 o 
  -1   2   7        5.42        5.56      0.53 o 
   0   2   7      616.56      608.48      8.40 o 
   1   2   7      133.09      123.51      1.89 o 
   2   2   7      175.45      170.04      2.42 o 
   3   2   7       25.75       27.49      1.08 o 
   4   2   7       11.64       12.01      0.80 o 
   5   2   7       87.61       90.37      2.30 o 
  -9   3   7        0.02        1.34      0.41 o 
  -8   3   7       16.98       19.77      0.96 o 
  -7   3   7       25.50       18.43      1.73 o 
  -6   3   7        2.87        3.45      0.44 o 
  -5   3   7       57.87       53.00      1.92 o 
  -4   3   7      241.03      248.66      4.00 o 
  -3   3   7      315.87      310.74      4.78 o 
  -2   3   7       89.69       91.77      1.97 o 
  -1   3   7        4.56        4.85      0.38 o 
   0   3   7      511.44      508.36      5.89 o 
   1   3   7        0.20       -0.10      0.24 o 
   2   3   7      615.36      603.54      6.95 o 
   3   3   7       24.01       25.70      1.10 o 
   4   3   7      156.38      157.39      3.18 o 
  -9   4   7      155.90      169.48      3.11 o 
  -8   4   7       51.27       48.54      1.77 o 
  -7   4   7      192.77      186.40      3.28 o 
  -6   4   7       28.42       29.09      1.12 o 
  -5   4   7      585.71      536.80      8.24 o 
  -4   4   7       11.21       14.87      0.78 o 
  -3   4   7      226.71      215.52      3.69 o 
  -2   4   7       13.99       18.95      0.91 o 
  -1   4   7       24.53       21.73      0.98 o 
   0   4   7       13.59       15.15      1.01 o 
   1   4   7        3.61        3.91      0.39 o 
   2   4   7        0.93        0.23      0.29 o 
   3   4   7        2.56        2.49      0.50 o 
   4   4   7        0.59        0.32      0.44 o 
  -8   5   7        0.60        0.51      0.37 o 
  -7   5   7        0.17        0.14      0.86 o 
  -6   5   7        9.08        9.28      0.71 o 
  -5   5   7       21.77       17.37      0.91 o 
  -4   5   7        1.38        1.20      0.43 o 
  -3   5   7       58.51       52.86      1.56 o 
  -2   5   7      235.46      237.82      4.13 o 
  -1   5   7      181.79      182.03      3.42 o 
   0   5   7        6.15        4.59      0.60 o 
   1   5   7        6.73        6.05      0.67 o 
   2   5   7        8.07        8.73      0.74 o 
   3   5   7       12.54       12.36      1.34 o 
  -7   6   7        6.43        8.77      0.78 o 
  -6   6   7       17.63       17.53      0.98 o 
  -5   6   7        3.93        4.30      0.64 o 
  -4   6   7      146.51      147.38      3.02 o 
  -3   6   7       11.67       10.78      1.25 o 
  -2   6   7      115.61      119.17      3.31 o 
  -1   6   7       30.12       34.27      1.32 o 
   0   6   7       41.95       41.17      2.06 o 
   1   6   7        6.66        6.53      0.74 o 
  -5   7   7       15.35       16.42      0.98 o 
  -4   7   7       32.26       31.56      1.32 o 
  -3   7   7      110.57      114.78      3.59 o 
  -2   7   7       68.72       73.33      3.69 o 
  -1   7   7      115.92      123.14      2.84 o 
   0   7   7        3.70        3.81      0.64 o 
  -2  -9   8        9.10        9.10      0.86 o 
  -1  -9   8        8.08        7.76      0.86 o 
   0  -9   8       57.91       54.34      2.01 o 
  -5  -8   8      113.12      125.26      3.45 o 
  -4  -8   8       72.15       72.36      2.40 o 
  -3  -8   8       91.44       97.75      2.88 o 
  -2  -8   8       33.92       30.86      1.44 o 
  -1  -8   8       20.77       23.00      1.25 o 
   0  -8   8       18.23       22.14      1.15 o 
   1  -8   8        3.23        2.30      0.58 o 
   2  -8   8      132.09      138.96      3.55 o 
  -6  -7   8       27.58       27.89      1.44 o 
  -5  -7   8       16.33       17.35      1.15 o 
  -4  -7   8        3.91        4.70      0.67 o 
  -3  -7   8      394.05      398.00      8.24 o 
  -2  -7   8        2.61        4.41      0.58 o 
  -1  -7   8      135.91      147.39      3.64 o 
   0  -7   8       20.58       19.36      1.15 o 
   1  -7   8      171.17      180.07      4.22 o 
   2  -7   8       23.95       24.15      1.15 o 
   3  -7   8       51.57       56.73      1.92 o 
  -7  -6   8        5.68        7.38      0.86 o 
  -6  -6   8       40.73       39.77      1.63 o 
  -5  -6   8       31.62       30.00      1.44 o 
  -4  -6   8       33.59       32.20      1.44 o 
  -3  -6   8       24.53       25.01      1.25 o 
  -2  -6   8        8.63        7.19      0.67 o 
  -1  -6   8        0.44        0.19      0.38 o 
   0  -6   8      186.01      191.38      4.31 o 
   1  -6   8       45.25       37.76      1.44 o 
   2  -6   8       38.69       41.21      1.44 o 
   3  -6   8       18.76       19.74      0.96 o 
   4  -6   8       93.13       93.73      2.78 o 
  -8  -5   8       23.37       27.03      1.34 o 
  -7  -5   8        0.91        0.48      0.48 o 
  -6  -5   8      135.23      136.57      3.45 o 
  -5  -5   8      112.85      111.17      2.97 o 
  -4  -5   8       36.15       37.85      1.53 o 
  -3  -5   8      401.00      388.13      7.86 o 
  -2  -5   8        0.59        0.29      0.38 o 
  -1  -5   8      113.36       95.16      2.49 o 
   0  -5   8        5.69        6.42      0.58 o 
   1  -5   8       63.31       60.38      1.82 o 
   2  -5   8      121.62      134.81      2.27 o 
   3  -5   8       10.64       14.71      0.64 o 
   4  -5   8        4.93        4.12      0.67 o 
   5  -5   8       69.70       78.29      2.00 o 
  -8  -4   8       74.37       70.63      2.30 o 
  -7  -4   8        8.83       10.25      0.86 o 
  -6  -4   8       83.97       84.81      2.49 o 
  -5  -4   8      313.13      320.86      6.71 o 
  -4  -4   8       71.09       73.60      2.20 o 
  -2  -4   8       27.88       25.97      1.15 o 
  -1  -4   8      181.67      177.01      3.93 o 
   0  -4   8       23.37       22.14      1.05 o 
   1  -4   8       19.14       15.09      0.61 o 
   2  -4   8        1.26        1.88      0.30 o 
   3  -4   8       12.20       11.98      0.96 o 
   4  -4   8        0.03        0.57      0.39 o 
   5  -4   8        2.77        3.02      0.62 o 
  -9  -3   8        4.52        4.41      0.67 o 
  -8  -3   8       16.92       17.06      1.05 o 
  -7  -3   8       15.96       15.05      1.05 o 
  -6  -3   8      120.55      123.15      3.16 o 
  -5  -3   8      364.76      382.67      7.76 o 
  -4  -3   8        0.13        0.48      0.38 o 
  -3  -3   8      376.79      383.05      7.67 o 
  -2  -3   8        0.72        1.73      0.38 o 
  -1  -3   8      120.51      121.04      2.97 o 
   0  -3   8        1.89        2.45      0.34 o 
   1  -3   8       29.85       27.17      2.25 o 
   2  -3   8        2.25        3.51      0.81 o 
   3  -3   8        2.02        2.78      0.58 o 
   4  -3   8       42.31       40.59      1.38 o 
   5  -3   8        5.63        6.08      0.67 o 
  -9  -2   8       13.48       11.88      0.96 o 
  -8  -2   8       12.21       11.79      0.96 o 
  -7  -2   8        5.03        3.45      0.58 o 
  -6  -2   8        2.58        2.49      0.58 o 
  -5  -2   8      161.15      155.06      3.74 o 
  -4  -2   8       19.03       19.74      1.05 o 
  -3  -2   8      378.75      370.79      7.48 o 
  -2  -2   8       83.33       82.29      5.13 o 
  -1  -2   8       87.26       77.94      1.53 o 
   0  -2   8      460.20      421.13      5.83 o 
   1  -2   8      362.60      337.46      4.84 o 
   2  -2   8        0.29       -0.11      0.23 o 
   3  -2   8      297.49      273.01      4.50 o 
   4  -2   8       30.23       31.51      1.21 o 
   5  -2   8        4.05        3.16      0.67 o 
  -9  -1   8       14.67       16.87      1.15 o 
  -8  -1   8        5.55        5.37      0.67 o 
  -7  -1   8       11.62       11.40      0.96 o 
  -6  -1   8       25.25       27.98      1.34 o 
  -5  -1   8      578.48      568.59     11.12 o 
  -4  -1   8        9.97        9.58      0.46 o 
  -3  -1   8      158.72      156.59      3.45 o 
  -2  -1   8       40.83       36.03      1.34 o 
  -1  -1   8       37.32       34.69      1.34 o 
   0  -1   8       13.71       15.91      0.67 o 
   1  -1   8       22.22       24.27      0.77 o 
   2  -1   8        0.05        0.27      0.24 o 
   3  -1   8       46.04       56.59      1.59 o 
   4  -1   8       37.36       37.77      1.35 o 
   5  -1   8        1.34        1.02      0.44 o 
  -9   0   8        1.66        1.92      0.58 o 
  -8   0   8       19.13       18.30      1.15 o 
  -6   0   8       63.81       64.63      1.36 o 
  -5   0   8       36.49       34.55      1.10 o 
  -4   0   8     1166.18     1159.92     15.00 o 
  -3   0   8       96.33       98.39      1.89 o 
  -2   0   8      922.03      915.73     14.85 o 
  -1   0   8       36.35       34.82      1.01 o 
   0   0   8       34.09       38.38      2.30 o 
   1   0   8       94.98       83.06      1.82 o 
   2   0   8        6.91        7.51      0.42 o 
   3   0   8       34.77       35.53      1.29 o 
   4   0   8        0.25        0.10      0.34 o 
   5   0   8        3.54        3.31      0.61 o 
  -8   1   8        8.43        7.26      0.53 o 
  -7   1   8      159.31      159.13      2.69 o 
  -6   1   8      139.23      138.45      2.43 o 
  -5   1   8       49.12       50.69      1.24 o 
  -4   1   8      945.73      917.81     12.60 o 
  -3   1   8       10.19       12.37      0.68 o 
  -2   1   8      836.45      801.51     18.93 o 
  -1   1   8      164.18      150.29      2.68 o 
   0   1   8     1113.09     1018.42     13.48 o 
   1   1   8      134.84      128.73      1.96 o 
   2   1   8      298.27      299.77      3.80 o 
   3   1   8      109.79      111.62      2.47 o 
   4   1   8       38.22       35.80      1.44 o 
  -9   2   8        8.23        6.59      0.53 o 
  -8   2   8        0.66        0.91      0.34 o 
  -7   2   8        0.92        0.14      0.34 o 
  -6   2   8       15.25       17.11      0.81 o 
  -5   2   8      371.24      364.94      7.48 o 
  -4   2   8      224.47      208.66      3.45 o 
  -3   2   8       96.78       95.45      2.78 o 
  -2   2   8       42.42       46.82      1.32 o 
  -1   2   8        2.57        0.77      0.34 o 
   0   2   8      176.01      177.58      2.52 o 
   1   2   8        7.77       13.07      0.60 o 
   2   2   8       20.43       19.53      0.70 o 
   3   2   8       12.36       13.91      0.85 o 
   4   2   8        2.63        0.67      0.47 o 
  -8   3   8       14.98       21.33      0.94 o 
  -7   3   8      208.73      204.31      4.03 o 
  -6   3   8        8.56        5.91      0.96 o 
  -5   3   8       66.84       64.25      1.62 o 
  -4   3   8       86.26       82.85      1.90 o 
  -3   3   8        2.98        3.57      1.01 o 
  -2   3   8        8.82        8.05      0.64 o 
  -1   3   8        3.62        2.85      0.40 o 
   0   3   8      432.88      418.91      5.07 o 
   1   3   8        7.93        5.71      0.51 o 
   2   3   8       74.84       69.20      1.40 o 
   3   3   8        3.22        3.52      1.01 o 
  -8   4   8      174.81      187.95      3.38 o 
  -7   4   8       30.65       37.26      1.73 o 
  -6   4   8       69.86       80.28      3.35 o 
  -5   4   8       13.38       12.49      0.78 o 
  -4   4   8       62.10       60.48      2.49 o 
  -3   4   8       76.62       73.60      1.90 o 
  -2   4   8        0.69        0.00      0.34 o 
  -1   4   8        2.69        2.37      0.81 o 
   0   4   8        7.79        4.13      0.57 o 
   1   4   8        1.28        2.19      0.58 o 
   2   4   8        0.25        0.19      0.58 o 
  -7   5   8       11.13        9.14      0.71 o 
  -6   5   8        8.00        9.09      0.78 o 
  -5   5   8       70.11       71.21      2.01 o 
  -4   5   8       32.74       32.37      1.25 o 
  -3   5   8      149.44      150.61      3.05 o 
  -2   5   8        1.81        1.05      0.47 o 
  -1   5   8        9.90       11.86      1.58 o 
   0   5   8        1.53        1.68      0.46 o 
   1   5   8       11.82       11.54      1.25 o 
  -6   6   8        0.13       -0.29      0.41 o 
  -5   6   8       24.43       27.25      1.18 o 
  -4   6   8       15.63       16.08      0.98 o 
  -3   6   8        0.97        0.19      0.41 o 
  -2   6   8        0.01       -0.24      0.41 o 
  -1   6   8       13.22       13.28      1.20 o 
  -3  -8   9        0.24        0.86      0.48 o 
  -2  -8   9        2.20        2.49      0.67 o 
  -1  -8   9       23.49       24.34      1.34 o 
   0  -8   9       10.53       11.02      0.96 o 
  -5  -7   9      243.49      263.36      6.04 o 
  -4  -7   9       53.06       53.48      2.01 o 
  -3  -7   9       17.36       16.87      1.15 o 
  -2  -7   9        0.23       -0.38      0.38 o 
  -1  -7   9       14.83       13.32      0.96 o 
   0  -7   9       53.43       51.27      1.82 o 
   1  -7   9       12.83       17.15      1.05 o 
   2  -7   9       71.75       67.76      2.11 o 
  -6  -6   9       10.03       11.98      0.96 o 
  -5  -6   9      350.01      347.88      7.38 o 
  -4  -6   9        0.08        0.10      0.38 o 
  -3  -6   9      204.18      190.04      4.50 o 
  -2  -6   9       21.70       20.22      1.15 o 
  -1  -6   9      336.17      326.70      6.80 o 
   0  -6   9        9.22        7.57      0.67 o 
   1  -6   9       31.90       35.84      1.44 o 
   2  -6   9       46.19       45.14      1.63 o 
  -7  -5   9       26.03       22.71      1.25 o 
  -6  -5   9      183.29      190.14      4.60 o 
  -5  -5   9      178.52      181.32      4.41 o 
  -4  -5   9        0.93        0.96      0.48 o 
  -3  -5   9        8.32        8.05      0.77 o 
  -2  -5   9       15.79       13.23      0.86 o 
  -1  -5   9        3.81        4.98      0.67 o 
   0  -5   9       12.65       10.35      0.77 o 
   1  -5   9        0.71        0.00      0.38 o 
   2  -5   9        0.65        1.44      0.38 o 
  -8  -4   9       16.30       16.68      1.15 o 
  -7  -4   9       25.13       26.45      1.44 o 
  -6  -4   9      191.87      189.66      4.50 o 
  -5  -4   9       28.07       26.93      1.34 o 
  -4  -4   9      155.02      150.08      3.74 o 
  -3  -4   9      363.36      351.62      7.28 o 
  -2  -4   9       41.93       36.70      1.44 o 
  -1  -4   9      655.24      611.62     11.79 o 
   0  -4   9        3.77        2.30      0.48 o 
   1  -4   9       45.64       35.65      1.34 o 
   2  -4   9        0.17        0.43      0.27 o 
   3  -4   9        0.14        1.53      0.58 o 
   4  -4   9       99.21      105.24      2.49 o 
  -8  -3   9       17.59       22.62      1.34 o 
  -7  -3   9      284.56      283.58      6.23 o 
  -6  -3   9       24.98       24.25      1.25 o 
  -5  -3   9      519.76      517.32     10.25 o 
  -4  -3   9       61.40       56.54      1.92 o 
  -3  -3   9        9.08        5.85      0.67 o 
  -2  -3   9      212.33      190.14      4.31 o 
  -1  -3   9       57.24       50.51      1.63 o 
   0  -3   9       39.96       44.08      1.53 o 
   1  -3   9       80.25       65.61      1.42 o 
   2  -3   9        5.75        6.51      0.46 o 
   3  -3   9       76.79       70.34      2.49 o 
   4  -3   9       47.83       44.84      1.51 o 
  -8  -2   9       83.46       84.53      2.59 o 
  -7  -2   9        1.73        2.20      0.58 o 
  -6  -2   9       39.57       38.81      1.63 o 
  -5  -2   9      213.61      216.20      4.98 o 
  -4  -2   9       46.60       43.41      1.63 o 
  -3  -2   9       10.27       10.25      0.77 o 
  -2  -2   9       43.38       37.18      1.44 o 
  -1  -2   9       86.43       98.68      2.01 o 
   0  -2   9        3.50        1.38      0.38 o 
   1  -2   9        0.06        1.04      0.30 o 
   2  -2   9       45.52       59.18      1.36 o 
   3  -2   9       24.49       23.85      1.08 o 
   4  -2   9       31.65       35.51      1.35 o 
  -8  -1   9       10.60       10.35      0.96 o 
  -7  -1   9       32.94       38.33      1.63 o 
  -6  -1   9      319.62      311.18      6.71 o 
  -5  -1   9        0.10       -0.19      0.38 o 
  -4  -1   9      659.99      653.98     12.65 o 
  -3  -1   9       64.31       65.98      1.42 o 
  -2  -1   9      313.36      297.20      4.37 o 
  -1  -1   9      332.18      305.08      4.54 o 
   0  -1   9       60.34       48.51      1.21 o 
   1  -1   9       74.46       68.54      1.92 o 
   2  -1   9        6.89        6.45      0.48 o 
   3  -1   9       11.95       14.26      0.88 o 
   4  -1   9        0.09       -0.14      0.41 o 
  -8   0   9        8.15        8.34      0.86 o 
  -7   0   9      214.99      207.10      4.89 o 
  -6   0   9       11.88       13.70      1.05 o 
  -5   0   9      221.49      226.27      5.27 o 
  -4   0   9       23.50       22.31      0.80 o 
  -3   0   9       53.45       56.59      1.35 o 
  -2   0   9      214.60      192.86      3.40 o 
  -1   0   9        5.06        8.08      0.57 o 
   0   0   9       41.11       38.19      2.16 o 
   1   0   9        2.61        2.01      0.58 o 
   2   0   9        8.89        6.41      0.43 o 
   3   0   9       42.20       53.47      2.11 o 
  -8   1   9        0.03        0.29      0.58 o 
  -7   1   9      249.73      249.94      5.85 o 
  -6   1   9        0.00        0.22      0.30 o 
  -5   1   9       75.68       72.76      1.65 o 
  -4   1   9        3.51        2.36      0.67 o 
  -3   1   9       48.10       44.16      1.25 o 
  -2   1   9      104.30      103.89      2.10 o 
  -1   1   9       14.74       13.42      0.71 o 
   0   1   9       21.65       17.59      0.80 o 
   1   1   9       12.15       11.19      0.58 o 
   2   1   9        7.60        7.22      0.96 o 
   3   1   9       53.77       69.26      1.93 o 
  -8   2   9        6.98        9.26      0.67 o 
  -7   2   9        5.41        5.92      1.10 o 
  -6   2   9        0.19       -0.37      0.30 o 
  -5   2   9        3.64        3.58      0.50 o 
  -4   2   9       27.12       24.61      0.98 o 
  -3   2   9       43.22       47.30      2.44 o 
  -2   2   9      148.34      144.22      2.78 o 
  -1   2   9       20.79       29.89      1.15 o 
   0   2   9        7.01        8.16      0.57 o 
   1   2   9       16.47       16.98      0.74 o 
   2   2   9        0.26       -0.36      0.37 o 
  -7   3   9       29.23       36.14      1.21 o 
  -6   3   9        9.05        9.58      0.71 o 
  -5   3   9        1.43        0.96      0.41 o 
  -4   3   9        1.28        1.01      0.41 o 
  -3   3   9        2.06        2.86      0.50 o 
  -2   3   9       58.86       52.71      1.52 o 
  -1   3   9        3.45        4.68      0.60 o 
   0   3   9        4.15        6.22      0.67 o 
   1   3   9        0.29        0.19      0.38 o 
   2   3   9       44.25       42.07      2.30 o 
  -7   4   9       27.42       31.74      1.21 o 
  -6   4   9       17.68       22.61      1.44 o 
  -5   4   9        0.67        1.14      0.81 o 
  -4   4   9        0.17        0.38      0.41 o 
  -3   4   9       19.68       22.67      1.08 o 
  -2   4   9        3.66        4.78      0.61 o 
  -1   4   9        0.37        1.68      0.47 o 
   0   4   9        4.13        4.36      0.60 o 
  -5   5   9        8.90       10.40      0.81 o 
  -4   5   9        0.14       -0.10      0.41 o 
  -3   5   9       19.89       24.06      2.35 o 
  -2   5   9       21.49       30.54      2.20 o 
  -1   5   9        1.07        1.87      0.50 o 
  -3  -7  10       71.00       75.13      2.49 o 
  -2  -7  10        0.09        6.61      0.77 o 
  -1  -7  10        1.87        2.11      0.58 o 
  -5  -6  10       64.53       68.43      2.30 o 
  -4  -6  10        3.52        4.12      0.67 o 
  -3  -6  10      213.50      200.49      4.79 o 
  -2  -6  10        2.48        2.20      0.58 o 
  -1  -6  10       24.03       19.93      1.15 o 
   0  -6  10       17.84       22.81      1.25 o 
   1  -6  10        4.17        4.12      0.67 o 
  -6  -5  10       20.82       18.98      1.25 o 
  -5  -5  10       50.30       50.51      1.92 o 
  -4  -5  10        7.05        6.90      0.77 o 
  -3  -5  10       84.08       79.93      2.49 o 
  -2  -5  10        7.24        6.61      0.77 o 
  -1  -5  10        2.01        4.12      0.67 o 
   0  -5  10       15.02       13.51      0.86 o 
   1  -5  10        0.49        0.77      0.48 o 
  -7  -4  10       35.10       35.65      1.63 o 
  -6  -4  10       29.52       31.53      1.53 o 
  -5  -4  10        4.62        5.37      0.77 o 
  -4  -4  10       81.76       81.36      2.49 o 
  -3  -4  10       11.17       10.93      0.86 o 
  -2  -4  10        0.27        0.10      0.38 o 
  -1  -4  10       83.37       77.24      2.30 o 
   0  -4  10       27.27       25.49      1.25 o 
   1  -4  10       77.89       76.48      2.20 o 
  -7  -3  10        2.12        2.01      0.67 o 
  -6  -3  10       21.39       21.28      1.25 o 
  -5  -3  10       20.94       20.80      1.25 o 
  -4  -3  10        1.54        0.86      0.48 o 
  -3  -3  10       11.57       13.80      0.96 o 
  -2  -3  10        0.16        0.77      0.38 o 
  -1  -3  10        9.23       13.90      0.86 o 
   0  -3  10       27.31       26.74      1.25 o 
   1  -3  10       12.10       15.72      0.96 o 
  -7  -2  10       47.30       52.61      2.11 o 
  -6  -2  10       85.99       91.14      2.78 o 
  -5  -2  10       21.07       22.62      1.25 o 
  -4  -2  10       25.84       25.59      1.34 o 
  -3  -2  10       37.08       34.21      1.44 o 
  -2  -2  10        3.27        2.01      0.48 o 
  -1  -2  10       49.14       44.56      1.63 o 
   0  -2  10       17.21       21.08      1.05 o 
   1  -2  10       14.58       13.17      0.69 o 
   2  -2  10       43.97       59.03      2.40 o 
  -7  -1  10      191.77      195.70      4.79 o 
  -6  -1  10       23.08       25.40      1.34 o 
  -5  -1  10       45.15       50.03      1.92 o 
  -4  -1  10        1.77        1.63      0.48 o 
  -3  -1  10       96.21       94.97      2.78 o 
  -2  -1  10       14.78       14.95      0.96 o 
  -1  -1  10        1.60        1.42      0.34 o 
   0  -1  10       50.91       59.30      1.45 o 
   1  -1  10       60.06       68.47      1.59 o 
   2  -1  10        0.04       -0.41      0.37 o 
  -7   0  10       25.71       23.77      1.34 o 
  -5   0  10      116.51      109.73      3.26 o 
  -4   0  10        0.09        0.00      0.48 o 
  -3   0  10       15.13       12.86      0.72 o 
  -2   0  10       20.91       21.21      0.88 o 
  -1   0  10       12.18        8.77      0.62 o 
   0   0  10       10.40        8.49      0.60 o 
   1   0  10        4.92        6.15      0.55 o 
   2   0  10        1.22        1.62      0.50 o 
  -7   1  10      270.08      287.89      6.71 o 
  -6   1  10        1.04        0.86      0.58 o 
  -5   1  10       87.37       94.21      3.07 o 
  -4   1  10        0.69        0.10      0.34 o 
  -3   1  10        0.00        0.14      0.34 o 
  -2   1  10        3.57        2.79      0.47 o 
  -1   1  10       19.35       17.63      1.53 o 
   0   1  10        0.82        0.69      0.39 o 
   1   1  10        2.19        2.85      0.39 o 
  -7   2  10        5.03        5.65      0.86 o 
  -6   2  10        3.89        1.77      0.53 o 
  -5   2  10       24.01       26.55      1.44 o 
  -4   2  10        0.11        0.73      0.38 o 
  -3   2  10       16.75       18.04      0.91 o 
  -2   2  10        0.66        2.04      0.62 o 
  -1   2  10       24.20       19.21      0.94 o 
   0   2  10        3.10        3.53      0.58 o 
  -6   3  10       50.32       56.71      3.45 o 
  -5   3  10        3.49        3.41      0.67 o 
  -4   3  10        9.45        9.22      0.81 o 
  -3   3  10        0.58        0.41      0.44 o 
  -2   3  10       75.00       88.15      2.16 o 
  -1   3  10        0.13        0.01      0.43 o 
  -3  -5  11       36.61       32.39      1.53 o 
  -2  -5  11        0.26        0.19      0.48 o 
  -1  -5  11        3.66        2.20      0.58 o 
  -5  -4  11        9.56        8.53      0.86 o 
  -4  -4  11        6.92        6.71      0.77 o 
  -3  -4  11       95.41       98.81      2.88 o 
  -2  -4  11       65.09       52.90      1.92 o 
  -1  -4  11        0.00       -0.58      0.38 o 
   0  -4  11        4.90        3.64      0.58 o 
  -5  -3  11        0.00        0.00      0.48 o 
  -4  -3  11        0.18        0.00      0.48 o 
  -3  -3  11        1.02        0.86      0.48 o 
  -2  -3  11       12.49        9.10      0.86 o 
  -1  -3  11        6.87        7.48      0.77 o 
   0  -3  11       46.03       51.94      1.82 o 
  -6  -2  11        8.34        9.20      0.96 o 
  -5  -2  11       11.61       10.64      0.96 o 
  -4  -2  11       31.79       35.27      1.63 o 
  -3  -2  11       31.43       35.08      1.63 o 
  -2  -2  11       63.44       69.86      2.30 o 
  -1  -2  11        1.92        2.49      0.58 o 
   0  -2  11       10.17        8.15      0.77 o 
  -6  -1  11        9.15        9.97      0.96 o 
  -5  -1  11       25.76       28.56      1.53 o 
  -4  -1  11       10.46       15.62      1.15 o 
  -3  -1  11        0.61        0.67      0.48 o 
  -2  -1  11        0.07        0.77      0.48 o 
  -1  -1  11       14.13       18.78      1.15 o 
   0  -1  11        4.19        8.15      0.77 o 
  -5   0  11        1.23        0.86      0.48 o 
  -2   0  11        2.24        2.30      0.58 o 
  -1   0  11       82.92       79.09      1.86 o 
  -5   1  11       12.70       13.51      1.15 o 
  -4   1  11        1.14        3.26      0.77 o 
  -3   1  11       68.79       84.34      2.88 o 
  -2   1  11       11.95       12.76      0.78 o 
                                                 
